# Supplementary material for: The fission yeast ortholog of Coilin, Mug174, forms Cajal body-like nuclear condensates and is essential for cellular quiescence
Source: Nucleic Acids Res. 2024 Jun 3;52(15):9174–92. doi: 10.1093/nar/gkae463 (PMC11347179; doi:10.1093/nar/gkae463)
Supplement: gkae463_Supplemental_Files [file gkae463_supplemental_files.zip]

Archive with 4 entries (4 files):
- 240503_Movie S1.mp4
- 240503_Supplementary Table Legends.docx
- 240523_corrected Supplementary Figures.pdf
- 240523_corrected Supplementary Tables.xlsx
