# Supplementary material for: The fission yeast ortholog of Coilin, Mug174, forms Cajal body-like nuclear condensates and is essential for cellular quiescence
Source: Nucleic Acids Res. 2024 Jun 3;52(15):9174–92. doi: 10.1093/nar/gkae463 (PMC11347179; doi:10.1093/nar/gkae463)
Supplement: gkae463_Supplemental_Files [file gkae463_supplemental_files.zip › 240523_corrected Supplementary Tables.xlsx]

## Sheet: Table S1 
Table S1. Strains used in this study, related to Experimental Procedures
Name		Source
FY23657	h90 leu1-32 ura4-D18 ade6-M210 mug174-GFP:kanMX6	NBRP of Japan
SHP924	h- cut11-3×mRFP:hygr mug174-GFP:kanMX6	this study
SHP15	h90 leu1-32 ura4-D18 ade6-M210 mug174-GFP:kanMX6 gar2-mCherry:natMX6	this study
SHP256	h90 leu1 ade6-M216 mug174-GFP:kanMX6 cnp3-tdTomato:kanMX6	this study
SHP983	h90 leu1-32 ura4-D18 ade6-M210 mug174-GFP:natMX6 taz1-tdTomato:kanMX6	this study
SHP250	h90 leu1-32 ura4-D18 ade6-M210 mug174-tdTomato:natMX6 red1-GFP:kanMX6	this study
SHP284	h90 leu1-32 ura4-D18 ade6-M210 mug174-tdTomato:natMX6 sad1-GFP:kanMX6	this study
SP44	Msmt0 leu1-32 ura4-D18 ade6-M216 his2	Lab stock
SHP1058	Msmt0 leu1-32 ura4-D18 ade6-M216 his2 pREP41-N GFP	this study
SHP1101	Msmt0 leu1-32 ura4-D18 ade6-M216 his2 pREP41X-mug174-GFP	this study
SHP1102	Msmt0 leu1-32 ura4-D18 ade6-M216 his2 pREP41X-mug174 (106-626)-GFP	this study
SHP1103	Msmt0 leu1-32 ura4-D18 ade6-M216 his2 pREP41X-mug174 (1-105 and 509-626)-GFP	this study
SHP1104	Msmt0 leu1-32 ura4-D18 ade6-M216 his2 pREP41X-mug174 (1-508)-GFP	this study
SHP1105	Msmt0 leu1-32 ura4-D18 ade6-M216 his2 pREP41X-mug174 (1-105)-GFP	this study
SHP1106	Msmt0 leu1-32 ura4-D18 ade6-M216 his2 pREP41X-mug174 (106-508)-GFP	this study
FY12806	h90 leu1-32 ura4-D18 ade6-M210	NBRP of Japan
SHP82	h90 leu1-32 ura4-D18 ade6-M210 mug174∆::kanMX6	this study
JY742	h+ leu1 ura4-D18 ade6-M216	NBRP of Japan
SHP192	Msmt0 leu1-32 ura4-D18 ade6-M210 his2 mug174∆::natMX6	this study
SHP195	h+ leu1 ura4-D18 ade6-M210 mug174∆::natMX6	this study
SHP1294	Msmt0 leu1-32 ura4-D18 ade6-M216 his2 pAL-KS	this study
SHP1297	Msmt0 leu1-32 ura4-D18 ade6-M216 his2 pAL-KS-uap2	this study
SHP1300	Msmt0 leu1-32 ura4-D18 ade6-M216 his2 pAL-KS-uap2 mug174::natMX6	this study
FY23638	h+ leu1-32 ura4-DS/E ade6-M210 Ch16 m23::ura4+	NBRP of Japan
SHP144	h+ leu1-32 ura4-DS/E ade6-M210 Ch16 m23::ura4+ mug174∆::kanMX6	this study
SHP498	h90 leu1 or leu1-32 ura4-D18 ade6-M216 hta1-mCherry:naMX6 lys1+::Pnda3-GFP-atb2+	this study
SHP502	h90 leu1 or leu1-32 ura4-D18 ade6-M216 hta1-mCherry:natMX6 lys1+::Pnda3-GFP-atb2+ mug174∆::kanMX6	this study
FY23627	h90 leu1-32 ura4-D18 ade6-D1 his3-D1 otr1R::ade6+ tel1L::his3+ tel2L::ura4+	NBRP of Japan
SHP768	h90 leu1-32 ura4-D18 ade6-D1 his3-D1 otr1R::ade6+ tel1L::his3+ tel2L::ura4+ mug174∆::kanMX6	this study
FY23629	h90 leu1-32 ura4-D18 ade6-D1 his3-D1 otr1R::ade6+ tel1L::his3+ tel2L::ura4+ clr4∆::kanMX6	NBRP of Japan
SHP1387	Msmt0 leu1-32 ura4-D18 ade6-M216 his2 cnp3-tdTomato:kanMX6	this study
SHP608	Msmt0 leu1 ura4-D18 ade6-M216 his2 cnp3-tdTomato:kanMX6 mug174∆::natMX6	this study
SHP1269	h+ ura4-D18 mug174∆::natMX6 kanMX6:Pnmt81-cnp3-tdTomato:kanMX6	this study
J1	Msmt0 leu1-32 ura4-D18 ade6-M216 his2 cnp3-13×myc:kanMX6	this study
J4	h+ leu1-32 ura4-D18 ade6-M216 cnp3-13×myc:kanMX6 mug174∆::natMX6	this study
SHP138	h90 leu1-32 ura4-D18 ade6-M210 mug174-tdTomato:natMX6 fib1-GFP:kanMX6	this study
SHP116	h90 leu1-32 ura4-D18 ade6-M210 mug174-tdTomato:natMX6 nop56-GFP:kanMX6	this study
SHP141	h90 leu1-32 ura4-D18 ade6-M210 mug174-tdTomato:natMX6 tgs1-GFP:kanMX6	this study
SHP541	h90 leu1-32 ura4-D18 ade6-M210 mug174-GFP:natMX6 tgs1∆::natMX6	this study
SHP1	h90 leu1-32 ura4-D18 ade6-M210 tgs1-GFP:kanMX6	this study
SHP1042	h90 leu1-32 ura4-D18 ade6-M210 tgs1-GFP:kanMX6 mug174∆::natMX6	this study
SHP1235	h90 leu1-32 ura4-D18 ade6-M210 tgs1-13×myc:kanMx6 mug174-GFP:natMX6	this study
SHP1073	h90 leu1-32 ura4-D18 ade6-M210 tgs1-13×my:kanMX6	this study
J7	Msmt0 leu1-32 ura4+::Ppak1-human Coilin-GFP ade6-M216 his2 mug174∆::natMX6	this study
J25	Msmt0 leu1-32 ura4+::Ppak1-human Coilin-GFP ade6-M216 his2 mug174-tdTomato:kanMX6	this study
J21	Msmt0 leu1-32 ura4+::Ppak1-GFP ade6-M216 his2 mug174∆::natMX6	this study
J14	Msmt0 leu1-32 ura4+::Pact1-mug174-GFP ade6-M216 his2 mug174∆::natMX6	this study
SHP1046	h+ leu1 ura4-D18 ade6-M216	this study
SHP1047	Msmt0 leu1 ura4-D18 ade6-M216 his2 mug174∆::kanMX6	this study
SHP1048	h+ leu1 ura4-D18 ade6-M216 tgs1∆::natMX6	this study
SHP1049	Msmt0 leu1 ura4-D18 ade6-M216 his2 mug174∆::kanMX6 tgs1∆::natMX6	this study
151	h-	Jilong Liu's lab
SHP238	h- mug174∆::kanMX6	this study
SHP330	h- clr4∆::kanMX6	this study
SHP337	h- dcr1∆::kanMX6	this study
SHP371	h- mug174∆::kanMX6 clr4∆::kanMX6	this study
SHP377	h- mug174∆::kanMX6 dcr1∆::kanMX6	this study
SHP1069	h- tgs1∆::kanMX6	this study
SHP1081	h- mug174∆::kanMX6 tgs1∆::kanMX6	this study
FY22411	h- TTts332 (prp13-1)	NBRP of Japan
FY22659	h- TTcs66 (prp14-1)	NBRP of Japan
FY22665	h- TTcs72 (prp14-2)	NBRP of Japan
SHP293	h- nuc1-5×FLAG-natMX6	this study
SHP1107	h- nuc1-5×FLAG-natMX6 mug174∆::kanmx6	this study
SHP1111	h- nuc1-5×FLAG-natMX6 dcr1∆::kanMX6	this study
SHP290	h- atg5-13×myc:kanMX6	this study
SHP1121	h- atg5-13×myc:kanMX6 mug174∆::natMX6	this study
SHP1115	h- atg7-13×myc:kanMX6	this study
SHP1124	h- atg7-13×myc:kanMX6 mug174∆::natMX6	this study

## Sheet: Table S2 
Table S2. Primers used in this study
Used for	Name	Sequence
Construct strains	mug174_tag_FW	CTGATGAAGAGTTAATTGAGGGAATTGCTACGTACGAATGGTCTTCACTTTCGAATGTACATAAATTGGAGCTTACAAATCGGATCCCCGGGTTAATTAA
	mug174_tag_RV	GAGTTCGTATAATCAGCTCTTAAAAACAAATAAGTTCTCAGAATTATAGTCATAACATCAGAGACTTGAGGTATCAAATT GAATTCGAGCTCGTTTAAAC
	mug174_del_Fw	ACACATAACCTGTAGGTGTTCACAAAAAATCCTCTGCACAACGAAACACTCGTTATAACTAATAGAAAAATATAGTCAATCGGATCCCCGGGTTAATTAA
	tgs1_tag_Fw	TTACCAATTTTTTATTTGAAGGATATGCCAAGGCAATTTGCTGCTATTTTAATATGAAGGGTGCTATTGCGCGAAAAATTCGGATCCCCGGGTTAATTAA
	tgs1_tag_Rv	AGAAAATGTTAATAATCAATTTATGTTTATGAAATCAAATATATAGTTGACGAACTTCACGTGAAAATGAGTTGAAACTTGAATTCGAGCTCGTTTAAAC
	tgs1_del_Fw	ATCGATAAATTTCGGGTTGATCGTGAACGATTGTTGACTAAATTTCACAAAAAAGTAGTTTAATCGAAAAAAAAATTTGACGGATCCCCGGGTTAATTAA
	Fib1_tag_Fw	TTAAACCTCAAGAACAACTTACTTTAGAGCCTTACGAACGTGATCACTGTATCATCGTAGGAAAATACTTGAGACATCAGCGGATCCCCGGGTTAATTAA
	Fib1_tag_Rv	CGGCCTTACCATAAGCTTTTCTAGCAAAAAAAATTATATGATAAACTAAAAAAGCATGCACTTATGGCATATATTTCTGTGAATTCGAGCTCGTTTAAAC
	fib1_del_Fw	TGTTCGTAGTCACACCAACTGTAATCCTCTCTGCTATCCTAAAAATTTTACAGACCCATTACCTACCACAAAAAAAAATACGGATCCCCGGGTTAATTAA
	nop56_tag_Fw	AGGAGAAGTCTAAGAAAAAGCGTTCTGCCGATGATGCATCAGAAGAAGTCAAGAAAAGTAAGAAGAAAAAGAAGAGCCATCGGATCCCCGGGTTAATTAA
	nop56_tag_Rv	TAGCAAATTTTTCAATTACAAGTTGTTCTAAATATGCAAGAGCAATATGGTCCCCGTTATATCCTAATAAAAATAACGTCGAATTCGAGCTCGTTTAAAC
	Cnp3_tag_Fw	CTGTTCGACTTTATTATACCCATGCGACCGACACCTTGGAAAATAAAAGAAGGGGAATAGGGGATTTTCCAAACGAACGACGGATCCCCGGGTTAATTAA
	Cnp3_tag_Rv	AAATTGATAACAGATAATTAAATTACATAACGACTAAATGACTTTTGTACATCGAAATCCATAACACACTATTAGTATTGGAATTCGAGCTCGTTTAAAC
	taz1-t_F	CCTATTGTGAACTTCATAAAATACCTTACATAGAGGCAACTCCGCCACTTTTACGGGAAGAGCTTGTTAATTATCAATCTCGGATCCCCGGGTTAATTAA
	taz1-t_R	ATTAACAAAACTATCCGAGTCTTGTCAATATTATTCATTAAAAAAGCAATCATGAACAAACTCTATCCGGAGACGAAAAAGAATTCGAGCTCGTTTAAAC
	Sad1_tag_Fw	CCAATGCAGACGAACAACCAATACCTTCTTTAGGTGAGAAAGCCGAAAGTACTGCAGAGAATACGGGTCAAGATTCATCTCGGATCCCCGGGTTAATTAA
	Sad1_tag_Rv	TCGAAAAAGAGAATCGCTCTTTTATGATCTTCAAACCATTCCAGGCTAGATTATTTTTATATCTTACATTTTGTAGGTCTGAATTCGAGCTCGTTTAAAC
	atg5_tag_FW	TTCTTCAGAGCGTTTTAGACGAGCTCAATCGAGATTTCTGTTACATTGATGGGTTTTTACATATTGTTTTAATGAAAGTT CGGATCCCCGGGTTAATTAA
	atg5_tag_RV	GCATGGGTATACAAATCTTAAAATTATTTGTACATGAATAACAAATTATCTAAAGGAGCTAGAGAAGAGACGTAAATGTT GAATTCGAGCTCGTTTAAAC
	atg7_tag_FW	GATTAAGAGAAGTACAAGCATTAGGTGAAATTGCTGGCACAATGGAAGAATGGATTAGTGATAAAGAAAGTGTGATTCTT CGGATCCCCGGGTTAATTAA
	atg7_tag_RV	AACACTTCATAGATTTTTCAATTATCGATTTTTCCAAACATAGTTTAATTCATTAGTATACTGGTCCATAACACACGCCA GAATTCGAGCTCGTTTAAAC
	nuc1_tag_FW	GGTTAGTCGTTGGTCGAGTCGGTAACTTTGGCACCGGTTCTTTTGACATATTCACCCCTGTAGTCGATTCTCCTGCAAACCGGATCCCCGGGTTAATTAA
	nuc1_tag_RV	TTTAATTTCCAAAATCTTTTATTTTGTCAAAACACACATTTTTCTAAAATTATTCCCCAACCGCAATAAATATACCTTTT - GAATTCGAGCTCGTTTAAAC
	Cnp3pro_FW	AGACAACACTTACGTCCCCATATATTGTTTTGTTTGGCTATTTAGGCTATATTTTTACTTAATGTTTATTTAATAGAATAGAATTCGAGCTCGTTTAAAC
	Cnp3pro_RV	ACGTACCTGCCTACGACACCAATTTCAAAAAACTGATTCTCTCGTTGTCTTGCCGGAATAGCAGACGTTTCATTCATCGTCATGATTTAACAAAGCGACTATA
	kan 2	ATCATTGGCAACGCTACCTT
	kan 3	GCGCAATCACGAATGAATAA
	MT	AGAAGAGAGAGTAGTTGAAG
	MP	ACGGTAGTCATCGGTCTTCC
	MM	TACGTTCAGTAGACGTAGTG
	ura4DS/E#1	GAGGGGATGAAAAATCCCAT
	ura4DS/E#2	TTCGACAACAGGATTACGACC
	nat 2	ATATGAAAGAAGAACCTCAGTGG
	nat 3	GTTTTCAAGAACTTGTCATTTG
	MX4/6cassUP	GACATGGAGGCCCAGAATAC
	MX4/6cassDwn	TGGATGGCGGCGTTAGTATC
	tgs1_check_Fw	AATTTCGGGTTGATCGTGAA
	tgs1_check_Rv	ACTTGAACGGAGAAGGACGA
	fib1_check_Fw	TTTTCAAACAGCAGGAACCC
	fib1_check_Rv	AAAACTGCCAAACGCATACC
	mug174 del_check_Fw	TCTTGTCGCTGTTCCTCTGTA
	mug174_check_Rv	GAAGGTGACTTTCACTCTGCG
	nop56_tag_check_Rv	CACGTCCATCCATCAAAATG
	taz1-Check_F	GCATGGCTGTTGTTGGTCTA
	taz1-Check_R	GGATGATTAAGGCCGTGAAA
	Cnp3_tag_check_Rv	CTGTTGATCCGACAAAAATGAA
	Cnp3_tag_check_Fw	GAGGTCACAGTAAATGCAACCA
	sad1-tag-check-Fw	ACTTTTTCGTTTGAATCCTCCA
	sad1-tag-check-Rv	TTGACACTACGGCAAGATATGG
	Cnp3_P_checkF1	GTTTCATTTCCAACGCAATTTCG
	Cnp3_P_CheckR1	TGTTACTGGCGGCATATCCT
	atg5_check_FW	AACGGAAGTTCGTCTGGAATAA
	atg5_check_RV	CACTAACGGTCACCCTGGTATT
	atg7_check_FW	AAATTCGAGGGTTCTTGCATAA
	atg7_check_RV	AAATACCACAATCCCCATCATC
	nuc1_check_FW	TTTCCTCCGTTTTTGGAGTG
	nuc1_check_RV	CTTTCAAACCCCCGATGTTA
Construct plamids	Mug174-PREP41X_FW	ATACCTCGAGATGCTGCTGAAAGTTAGCAG
	Mug174-PREP41X_RV	CCTTGCTCACATTTGTAAGCTCCAATTTATGTACATTC
	PREP41X-Mug174_FW	GCTTACAAATGTGAGCAAGGGCGAGGAGC
	PREP41X-Mug174_RV	TCAGCAGCATCTCGAGGTATGATTTAACAAAGCG
	PREP41X-Mug174delN_FW	CCTCGAGATGGGCTTACACAGAGGTTGCGA
	PREP41X-Mug174delN_RV	TGTGTAAGCCCATCTCGAGGTATGATTTAACAAAG
	PREP41X Mugdel C_FW	TTCAGCATCTGTGAGCAAGGGCGAGGAGC
	PREP41X Mugdel C_RV	CCTTGCTCACAGATGCTGAATCCTCCTCAT
	P38:m174-LCD-RV	AAGGTCTGAATTAGCTTCATTAAAAGTGGC
	P37: m174-LCD-FW	ATGAAGCTAATTCAGACCTTGGTAAAGCAC
	Mug174LCD_FW	CCTCGAGATGGGCTTACACAGAGGTTGCGA
	Mug174LCD_RV	TGTGTAAGCCCATCTCGAGGTATGATTTAACAAAG
	PREP41XMug+N_FW	AAGGTCTGAAGTGAGCAAGGGCGAGGAGC
	PREP41XMug+N_RV	CCTTGCTCACTTCAGACCTTGGTAAAGCACG
	mug174bdfw	CCTCACCTCGTTATCAAGCT
	pREP_seq_Fw	GCTTAAAGGAATCCGATTGTC
	PEGFP-N-3	5'-CGTCGCCGTCCAGCTCGACCAG-3'
	act1_mug174_Fw	aaagacaagaccctcgaggtcgacgATGCTGCTGAAAGTTAGCAGTTGT
	pak1_mug174_Rv_1	ttaccattaagTCCACTACCTCCATTTGTAAGCTCCAATTTATGTACATTCGAAAG
	act1_sequence_Fw	acggcttcataccacctcag
	pak1_mug174_Rv_2	CTCTTCACCCTTGGAGCTTGCCATGTTACCATTAAGTC CACTACCTCCATTTGT
	pak1_sequence-Fw	AAGTTACTGTGCCCTTTGCG
	pak1_mug174_check_Fw	ACCGTCGTTGCAAATGTTCC
	pak1_mug174_check_Rv	TCGCCCTCACCTCTAACAGA
	pak1_human coilin_Fw	AATTTATTTACTCTCGAGGTCGACGATGGCAGCTTCCG AGACG
	pak1_human coilin_Rv1	CTTGCCATGTTACCATTAAGTCCACTACCTCCGGCAGG TTCTGTACTTGATGTGTT
	pak1_human coilin_Rv2	GCTCTTCACCCTTGGAGCTTGCCATGTTACCATTAAGT CCACT
	pak1-human coilin_check_Fw	GAGCCGAGGTAGTGGAGTAC
	pUra4AfeI_linear-Fw	GCTTACATAATGAGTGAGTGTCATTATTGAGGAAT
	pUra4AfeI_linear-Rv	GCTCTGTACACGTATTCTTTCCCTCT
	osm2991	GTTGATGCCAGACCGTAATGAC
	osm2989	GATTGTACTGAGAGTGCACCAT
	osm6451	TTCTCCTTACGCATCTGTGC
	osm6454	ACATTGGTAAACACTGTAAGTTCG
	mug174_PGBKFW	CGAATTCCCGATGCTGCTGAAAGTTAGCAG
	mug174_PGBKRV	GACGGATCCCTTAATTTGTAAGCTCCAATTTATGTACATTCG
	PGBKmug174_RV	TCAGCAGCATCGGGAATTCGGCCTCCATGG
	PGBKmug174_FW	TACAAATTAAGGGATCCGTCGACCTGCAGCG
	mug174_pGAD_FW	CCCGGGTGGGATGCTGCTGAAAGTTAGCAG
	mug174_pGAD_RV	CGTATCGATGTTAATTTGTAAGCTCCAATTTATGTACATTCG
	PGADmug174_FW	TACAAATTAACATCGATACGGGATCCATCGA
	PGADmug174_RV	TCAGCAGCATCCCACCCGGGTGGAATTCACT
	BD-fw	gagcagaagctgatctcagagg
	BD-rv	ctccatgatggcggctcgcc
	Tgs1-fw-BD	ggcgagccgccatcatggagATGAACAAGAACGAAGAACT
	Tgs1-rv-BD	cctctgagatcagcttctgctcAATTTTTCGCGCAATAGCAC
	5-AD	AGGGATGTTTAATACCACTAC
	3-AD	AGATGGTGCACGATGCACAG
	pBD-gal4-F	GCCTCTAACATTGAGACAGC
	3DNA-BD	TTTTCGTTTTAAAACCTAAGAGTC
RT-qPCR and ChIP-qPCR	act1_F	GATGATGTGGAAGTTACAATCAAG
	act1_R	ATGTCGTCCTCTGTTAGTGAAG
	dg Fw	AATTGTGGTGGTGTGGTAATAC
	dg Rv	GGGTTCATCGTTTCCATTCAG
	dh Fw	TGAATCGTGTCACTCAACCC
	dh Rv	CGAAACTTTCAGATCTCGCC
	snu1FW	GCACTGAGCCCTGACGAATA
	snu1RV	GCCCCAAATGAGGGACGAA
	snu2FW	AATCGCTGAAATCACCTCACT
	snu2RV	CGGAAAGCATAGCAAGCCAG
	snu5FW	AGCACTTTGCAAAAGCTAACGTA
	snu5RV	ACAGTCAAATTAGCACACCTTAC
	cnp3 Fw	CGTTGAAATGCCAGCAGGAG
	cnp3 Rv	ACTGTGACCTCGATCTTTCCC
	prom_rDNA_Fw	GGGATATGGAAGAAAGGATAGG
	prom_rDNA_Rv	GTTCCTTGGACCTATTTTTCCTC
	5ETS_rDNA_Fw	GGTACCTTGATACCGCAAGG
	5ETS_rDNA_Rv	GATTCTCCAGCAGGAAAAGAG
	rDNA_18S_Fw	CGATAGTTACCTGGTTGATCCTG
	rDNA_18S_Rv	TGAGCCATTCGCAGTTTCAC
	5.8S_rDNA_Fw	CTTTCAGCAACGGATCTCTTG
	5.8S_rDNA_Rv	CAGGCATGCCTTTGGTAGAAC
	28S_rDNA_Fw	CACCTGCCGAATGAACTAGC
	28S_rDNA_Rv	CCCAAGGCTTCGTCACAAA
RT-PCR	Tim8_FW	TCCTATAGCCGATTTGAGTGAAAG
	Tim8_RV	GATGATGTGGAAGTTACAATCAAG
	mdm35_FW	ATGTCGTCCTCTGTTAGTGAAG
	mdm35_RV	TTCAAAGCCTTCAAAAGACAT
	Mcs2_FW	TTTGCCTCCAACTCTTACCG
	Mcs2_RV	TGGACTATACTCCATGACAGAG
	Sss1_fw1	ATGGCTGACAACGCTGACG
	Sss1_RV1	GCAACGGCCTTAGAAATGCTC
	atg5_intron2-F	CGTCTGTTGGCACCTTCAAT
	atg5_intron2-R	AGACCTGAGCGCAATTGAAT
	atg7-intron5-F	TACTCAAATCCTGTCCGCCA
	atg7-intron5-R	AGTTTTCTCAATGCCAGCTTCA
Northern Blotting	U1_Biotin-1	CTGAGTCTCCACAATTCTTGTGCTGCAGAAACTCATG
	U2_Biotin-1	CAGTGTCGGAAAGCATAGCAAGCCAGAGGCTTTC
	U4_Biotin-1	CTAGCAATAACGCCATCTAGGAAAAGTTCCTC
	U5_Biotin-1	CTATACAGTCAAATTAGCACACCTTACAAACGGCTG
	U6_Biotin-1	CTTCTCTGTATCGTTTCAATTTGACCAAAGTGA
RNA-FISH	U1_cy3-1	GCCAAGACAAATAACTGAGTCTCCACAATTCTTGTGCTGCAGAAA
	U1_cy3-2	AAAAATGATGCATCCGGAGCTGACCTTAGCCAGTCCACAGTTATT
	U2_cy3-1	ATAGCAAGCCAGAGGCTTTCCAACTCAAACCAAAAACAAGATTAA
	U2_cy3-2	TTCGGCGTCGCTTGCCAGTAGTGCAATAGCAAGAACACCAGTGTCGGAA
	U5_cy3-1	GGTAAAAGGCAAGAAACAGATACGTTAGCTTTTGCAAAGTGCTTT
	U5_cy3-2	AAAAGATTACAAAAACTATACAGTCAAATTAGCACACCTTACAAA

## Sheet: Table S3 
Table S3. Plamids used in this study
Overexpression Plasmid	Selection	References
PREP41 GFP N	Ampicilin	this study
REP41X-Mug174-GFP	Ampicilin	this study
REP41X-Mug174（ΔN）-GFP	Ampicilin	this study
REP41X-Mug174（ΔLCD）-GFP	Ampicilin	this study
REP41X-Mug174（ΔC）-GFP	Ampicilin	this study
REP41X-Mug174（+N）-GFP	Ampicilin	this study
REP41X-Mug174（+LCD）-GFP	Ampicilin	this study
Y2H plasmids	Selection	References
pGBKT7	Kan	this study
pGADT7	Ampicilin	this study
pGBKT7-Mug174	Kan	this study
pGADT7-Mug174	Ampicilin	this study
pGBKT7-Tgs1	Kan	this study
pGBKT7-p53	Kan	this study
pGADT7-T antigen	Ampicilin	this study
PGADT7- N of Mug174#1	Ampicilin	this study
PGADT7- LCD of Mug174#1	Ampicilin	this study
PGADT7- C of Mug174#2	Ampicilin	this study
Protein purification	Selection	References
MBP-SNAP-Mug174-6×His	Ampicilin	this study

## Sheet: Table S4 
Table S4. Genes showing increased expression (mug174Δ/WT_logFC > 0.6), related to figure 4
			E#1	E#2
Systematic ID	Gene name	Description	mug174∆/WT	mug174∆/WT	Average	P Value	Log2FC	Threshold
SPAC1834.09	mug51	Serine/threonine-protein kinase mug51	1.45763	1.59053	1.51852	0.00112372	0.602664	Up
SPAC12G12.16c	-	Uncharacterized protein	1.35844	1.72819	1.51861	0.00276525	0.602747	Up
SPCC1620.09c	tfg1	Transcription initiation factor IIF subunit alpha	1.49288	1.54439	1.51862	0.000105265	0.602763	Up
SPNCRNA.1208	SPCC162.01c-antisense-1	SPCC162.01c-antisense-1	1.50917	1.53818	1.52002	0.00644441	0.604089	Up
SPAC13C5.03	tht1	Nuclear fusion protein tht1	1.26414	1.84133	1.52056	0.0116969	0.604604	Up
SPBP23A10.11c	-	Uncharacterized serine-rich protein	1.54059	1.5037	1.52076	0.00191654	0.604789	Up
SPBC1E8.05	-	Uncharacterized serine-rich protein	1.55266	1.49435	1.52202	0.00413545	0.605984	Up
SPNCRNA.1615	pus2-antisense-1	pus2-antisense-1	1.30756	1.77161	1.5227	0.0575512	0.606627	Up
SPAC821.10c	sod1	Superoxide dismutase	1.59461	1.45386	1.52351	0.00107518	0.607403	Up
SPNCRNA.1212	-	antisense RNA (predicted)	1.36709	1.7171	1.52391	0.00914592	0.607782	Up
SPNCRNA.1060	ctf8-antisense-1	ctf8-antisense-1	1.26944	1.75214	1.52394	0.25351	0.607805	Up
SPNCRNA.1284	-	intergenic RNA (predicted)	1.41662	1.65743	1.52531	0.0615161	0.609099	Up
SPCC1442.14c	hnt1	Adenosine 5'-monophosphoramidase hnt1	1.66138	1.39067	1.5255	0.000478741	0.609284	Up
SPAC23C11.10	mpn1	U6 snRNA phosphodiesterase 1	1.66539	1.37318	1.5265	0.0196293	0.610226	Up
SPNCRNA.1500	his5-antisense-1	his5-antisense-1	1.75527	1.29988	1.5317	0.0380261	0.615133	Up
SPBP35G2.06c	nup131	Nucleoporin nup131	1.62721	1.44391	1.53321	0.000655625	0.616557	Up
SPAC22E12.03c	sdj1	Glutathione-independent glyoxalase DJ-1	1.58742	1.48243	1.5333	0.000360944	0.616636	Up
SPNCRNA.382	-	non-coding RNA (predicted)	2.07342	0.926687	1.53429	0.246553	0.617569	Up
SPAPB8E5.05	mfm1	M-factor precursor	1.56329	1.51852	1.5352	0.0595408	0.61843	Up
SPCC1183.09c	pmp31	Plasma membrane proteolipid 31	1.58437	1.49721	1.53577	0.00692807	0.618958	Up
SPAC26A3.06	bud23	18S rRNA (guanine-N(7))-methyltransferase bud23	1.5604	1.51113	1.53582	0.00029546	0.619011	Up
SPCC10H11.02	cwf23	Pre-mRNA-splicing factor cwf23	1.3254	1.78214	1.5361	0.00101391	0.619269	Up
SPCC1672.12c	get4	Golgi to ER traffic protein 4	1.67139	1.40483	1.53722	0.000419935	0.620321	Up
SPCC364.02c	bis1	Stress response protein bis1	1.52605	1.55046	1.53768	0.000181936	0.620756	Up
SPNCRNA.775	-	intergenic RNA (predicted)	1.0771	2.21938	1.53862	0.169518	0.62164	Up
SPNCRNA.1545	swi10-antisense-1	swi10-antisense-1	1.86835	1.20498	1.53952	0.0560959	0.622477	Up
SPBC29A3.10c	atp14	ATP synthase subunit H, mitochondrial	1.58579	1.49604	1.5402	7.86165e-05	0.623115	Up
SPNCRNA.1276	brl1-antisense-1	brl1-antisense-1	3.94936	0.817665	1.54057	0.519813	0.623462	Up
SPAC23G3.07c	snf30	SWI/SNF chromatin-remodeling complex subunit snf30	1.45893	1.62066	1.54186	0.000430458	0.624672	Up
SPNCRNA.825	-	intergenic RNA (predicted), possible alternative UTR	1.2405	1.90789	1.54207	0.0538927	0.62487	Up
SPBC1289.17	Tf2-11	Transposon Tf2-11 polyprotein	1.46559	1.63815	1.54214	0.218158	0.624937	Up
SPNCRNA.849	-	intergenic RNA (predicted)	1.57357	1.52103	1.54549	0.0162786	0.628065	Up
SPNCRNA.1474	-	intergenic RNA (predicted)	1.46635	1.64543	1.54699	0.00692274	0.629463	Up
SPAC3C7.05c	mug191	Meiotically up-regulated gene 191 protein	1.60675	1.49771	1.54905	0.0103678	0.631382	Up
SPNCRNA.1210	SPCC777.03c-antisense-1	SPCC777.03c-antisense-1	1.4495	1.68076	1.54958	0.0294169	0.631882	Up
SPAC17G8.04c	arc5	Actin-related protein 2/3 complex subunit 5	1.56705	1.53412	1.55028	0.000105893	0.632532	Up
SPAC2C4.15c	ubx2	UBX domain-containing protein 2	1.53335	1.56937	1.55082	7.78407e-05	0.63303	Up
SPAC9.10	thi9	Thiamine transporter thi9	1.53367	1.57392	1.55161	0.00103002	0.633766	Up
SPNCRNA.1143	SPCC1672.03c-antisense-1	SPCC1672.03c-antisense-1	1.73097	1.38693	1.55205	0.00729979	0.634177	Up
SPBC1E8.04	Tf2-10	retrotransposable element/transposon Tf2-type	1.48848	1.63162	1.55211	0.212793	0.634232	Up
SPAC27E2.08	Tf2-6	Transposon Tf2-6 polyprotein	1.49119	1.62803	1.55231	0.211483	0.634416	Up
SPCC330.21	new25	SAP domain-containing new25	1.61139	1.50002	1.55473	0.000385614	0.636661	Up
SPNCRNA.516	-	non-coding RNA (predicted)	1.53586	1.63533	1.55583	0.185514	0.637682	Up
SPNCRNA.1392	-	intergenic RNA (predicted), possible alternative UTR	1.56813	1.54448	1.55648	0.0861834	0.638283	Up
SPNCRNA.1011	ade2-antisense-1	ade2-antisense-1	1.83363	1.35791	1.55683	0.0329372	0.638614	Up
SPNCRNA.406	-	non-coding RNA (predicted)	1.76766	1.37905	1.55821	0.0253703	0.639885	Up
SPBC530.02	-	Uncharacterized transporter	1.77448	1.3403	1.5588	0.00688471	0.640435	Up
SPNCRNA.823	-	intergenic RNA (predicted)	1.89873	1.31468	1.5596	0.0331152	0.641179	Up
SPAC4A8.04	isp6	Sexual differentiation process putative subtilase-type proteinase isp6	1.95952	1.2661	1.55968	0.05552	0.641247	Up
SPAC3A11.05c	kms1	Karyogamy meiotic segregation protein 1	1.54594	1.57451	1.55978	8.66485e-05	0.641346	Up
SPNCRNA.1264	pku70-antisense-1	pku70-antisense-1	1.37522	1.71992	1.56125	0.0911119	0.6427	Up
SPAC31G5.02	rot1	ER chaperone Rot1	1.71494	1.4181	1.56148	0.00116676	0.642916	Up
SPCC1919.14c	bdp1	Transcription factor TFIIIB component B''	1.55591	1.57135	1.56256	0.000176734	0.643915	Up
SPAC9.04	Tf2-1	Transposon Tf2-1 polyprotein	1.51116	1.62664	1.56301	0.205969	0.644328	Up
SPBP8B7.26	-	Uncharacterized protein	1.41634	1.74683	1.5641	0.000420391	0.64533	Up
SPNCRNA.645	SPAC13C5.04-antisense-1	SPAC13C5.04-antisense-1	0.921518	3.43419	1.56691	0.243649	0.647924	Up
SPAC4H3.02c	swc3	SWR1 complex subunit swc3	1.54207	1.58615	1.5677	0.00159112	0.648651	Up
SPAPB17E12.09	-	Meiotically up-regulated protein	1.72924	1.42767	1.56826	0.00186431	0.64916	Up
SPNCRNA.1275	SPCC1919.13c-antisense-1	SPCC1919.13c-antisense-1	1.36433	1.89987	1.57094	0.0444432	0.651629	Up
SPBC21B10.07	-	Probable glycosidase	1.63401	1.52129	1.57148	0.00157672	0.652128	Up
SPNCRNA.1363	SPBC428.15-antisense-1	SPBC428.15-antisense-1	1.56329	1.58723	1.57426	0.0209707	0.654672	Up
SPAC22E12.18	-	Uncharacterized protein	1.40497	1.78411	1.57515	0.00157981	0.655486	Up
SPBP23A10.12	frg1	FRG1 family protein, involved in mRNA splicing	1.51317	1.63444	1.57637	0.000664045	0.656604	Up
SPAC6F12.09	rdp1	RNA-dependent RNA polymerase 1	1.60265	1.54968	1.57723	0.000344532	0.657389	Up
SPNCRNA.452	-	non-coding RNA (predicted)	1.64557	1.51212	1.57749	0.0494328	0.657631	Up
SPNCRNA.728	SPAC10F6.15-antisense-1	SPAC10F6.15-antisense-1	1.23418	2.02639	1.57751	0.115195	0.65765	Up
SPBC1683.01	-	Putative inorganic phosphate transporter	1.63385	1.51163	1.57819	0.00322872	0.658269	Up
SPAC25G10.02	cce1	Cruciform cutting endonuclease 1	1.47317	1.68824	1.57908	0.00136185	0.65908	Up
SPCC70.09c	mug9	Meiotically up-regulated gene 9	1.94647	1.37463	1.57931	0.0730177	0.659298	Up
SPAC31G5.06	rrg8	mitochondrial conserved fungal protein Rrg8	1.5	1.70163	1.58106	0.044636	0.660891	Up
SPNCRNA.765	-	intergenic RNA (predicted), possible alternative UTR	1.90416	1.31881	1.58303	0.0357022	0.662686	Up
SPAC4H3.10c	pyk1	Pyruvate kinase	1.65296	1.5205	1.58357	0.0130587	0.663185	Up
SPNCRNA.1607	-	intergenic RNA (predicted)	1.48101	1.70721	1.58485	0.00581428	0.664344	Up
SPNCRNA.793	obr1-antisense-1	obr1-antisense-1	1.7444	1.46082	1.58533	0.00192219	0.664783	Up
SPNCRNA.1595	-	intergenic RNA (predicted)	1.73233	1.47241	1.58732	0.00735599	0.66659	Up
SPNCRNA.1046	-	antisense RNA (predicted)	3.25822	0.525642	1.58835	0.343331	0.667531	Up
SPAC4F10.02	aap1	Aspartyl aminopeptidase 1	1.48725	1.68543	1.58845	0.000191413	0.667622	Up
SPAC144.17c	-	Putative 6-phosphofructo-2-kinase/fructose-2,6-bisphosphatase	1.65316	1.53239	1.5888	0.000324444	0.667934	Up
SPBC4B4.06	vps25	Vacuolar protein-sorting-associated protein 25	1.66785	1.50909	1.58938	0.000853872	0.668461	Up
SPAC959.11	-	Putative uncharacterized protein	1.51938	1.68539	1.59178	0.00494852	0.670637	Up
SPRRNA.12	-	5S rRNA	1.64557	1.63533	1.59326	0.460784	0.671985	Up
SPBP35G2.03c	sgo1	meiotic cohesin protection protein, shugoshin, Sgo1	1.53991	1.66321	1.59367	0.000706903	0.672349	Up
SPCC757.06	-	Uncharacterized protein	1.55651	1.63533	1.59408	0.0126661	0.672722	Up
SPNCRNA.1476	mcp4-antisense-1	mcp4-antisense-1	1.77981	1.4077	1.59493	0.0018819	0.673495	Up
SPNCRNA.683	SPAC4G8.09-antisense-1	SPAC4G8.09-antisense-1	1.31645	2.28946	1.59546	0.161818	0.673969	Up
SPNCRNA.1647	SPBC1604.09c-antisense-1	SPBC1604.09c-antisense-1	1.439	1.8468	1.59551	0.0337022	0.674019	Up
SPNCRNA.813	SPAC6C3.03c-antisense-1	SPAC6C3.03c-antisense-1	1.87595	1.33409	1.59744	0.0535028	0.675765	Up
SPCC285.06c	wtf17	wtf element Wtf17 (no initiator methionine)	1.77837	1.45454	1.5997	0.00861748	0.677804	Up
SPAC23D3.07	pup1	Probable proteasome subunit beta type-2	1.61631	1.58882	1.60285	0.00022588	0.680643	Up
SPAC3C7.06c	pit1	Sporulation protein kinase pit1	1.42865	1.77054	1.60429	0.00635125	0.681937	Up
SPNCRNA.681	-	SPNCRNA.681	2.08439	1.2265	1.60438	0.145337	0.68202	Up
SPNCRNA.1406	rhn1-antisense-1	rhn1-antisense-1	1.77721	1.43091	1.60482	0.0655892	0.682413	Up
SPCC576.03c	tpx1	Peroxiredoxin tpx1	1.67206	1.5413	1.60504	0.00143957	0.682608	Up
SPNCRNA.939	SPAC4H3.16-antisense-1	SPAC4H3.16-antisense-1	1.55439	1.66857	1.60654	0.00232857	0.683957	Up
SPNCRNA.1102	-	intergenic RNA (predicted)	1.60705	1.61381	1.60666	0.00767484	0.684066	Up
SPNCRNA.1249	-	intergenic RNA (predicted)	3.94936	0.700856	1.60793	0.356773	0.685202	Up
SPNCRNA.930	-	antisense RNA (predicted)	1.45591	1.71483	1.60898	0.037421	0.686146	Up
SPCC24B10.14c	xlf1	Xrcc4-like factor 1	1.52993	1.6909	1.61056	0.00558324	0.687563	Up
SPBC1734.09	yea4	UDP-N-acetylglucosamine transporter yea4	1.71361	1.52223	1.61221	0.000179528	0.689039	Up
SPNCRNA.1567	-	antisense RNA (predicted)	1.44385	1.83667	1.61226	0.0020972	0.689085	Up
SPNCRNA.119	-	non-coding RNA (predicted)	1.54177	1.7112	1.61391	0.00585776	0.690558	Up
SPNCRNA.1099	-	intergenic RNA (predicted)	1.78151	1.45584	1.61676	0.0243748	0.693105	Up
SPNCRNA.240	-	non-coding RNA (predicted)	1.51713	1.79886	1.61676	0.0527107	0.693106	Up
SPNCRNA.1544	syf2-antisense-1	syf2-antisense-1	1.61695	1.62599	1.61944	0.00157511	0.695494	Up
SPNCRNA.830	-	intergenic RNA (predicted)	1.65008	1.59172	1.62012	0.00677339	0.696097	Up
SPNCRNA.1430	gpi13-antisense-1	gpi13-antisense-1	1.26944	2.24858	1.62107	0.256836	0.696944	Up
SPCC736.13	-	Uncharacterized oxidoreductase	1.49666	1.73632	1.62151	0.000759945	0.697334	Up
SPCC285.07c	wtf18	Meiotic drive suppressor wtf18	1.69143	1.55573	1.62234	0.00349284	0.698074	Up
SPNCRNA.874	SPAC31G5.21-antisense-1	SPAC31G5.21-antisense-1	1.81671	1.42016	1.62377	0.0762076	0.699346	Up
SPNCRNA.788	SPAC17H9.12c-antisense-1	SPAC17H9.12c-antisense-1	1.60443	1.72618	1.62422	0.14144	0.699745	Up
SPBC27B12.03c	erg32	Delta(7)-sterol 5(6)-desaturase erg32	1.67275	1.57741	1.62458	0.000473987	0.700067	Up
SPBC13E7.10c	brf1	Transcription factor IIIB 60 kDa subunit	1.77152	1.49516	1.62471	0.00016655	0.700183	Up
SPAC16E8.16	sua7	Transcription initiation factor IIB	2.01806	1.36106	1.62523	0.00351947	0.700647	Up
SPAC6G9.16c	xrc4	XRCC4 nonhomologous end joining factor Xrc4	1.71042	1.54661	1.6255	0.0184963	0.700884	Up
SPBC776.05	gpc1	Glycerophosphocholine acyltransferase 1	1.65196	1.60027	1.62596	0.00036217	0.70129	Up
SPNCRNA.1690	cao2-antisense-1	cao2-antisense-1	1.23418	2.72555	1.62665	0.279498	0.701903	Up
SPNCRNA.938	swc3-antisense-1	swc3-antisense-1	1.58775	1.66488	1.63315	0.0129936	0.707659	Up
SPBC56F2.15	tam13	Uncharacterized protein tam13	1.85156	1.44201	1.63333	0.00213582	0.707819	Up
SPAC637.03	-	Uncharacterized protein	1.77485	1.49977	1.63357	0.0051314	0.70803	Up
SPCC1393.12	-	Uncharacterized protein	1.74974	1.51282	1.6336	0.00255481	0.708056	Up
SPNCRNA.926	mug182-antisense-1	mug182-antisense-1	1.92767	1.2849	1.63465	0.168182	0.708981	Up
SPAC22F3.11c	snu23	U4/U6.U5 small nuclear ribonucleoprotein component snu23	1.69597	1.57571	1.63653	0.000390271	0.710643	Up
SPNCRNA.969	SPAC683.02c-antisense-1	SPAC683.02c-antisense-1	1.54861	1.75087	1.63774	0.00161443	0.711707	Up
SPRRNA.10	-	5S rRNA	#DIV/0!	1.63533	1.64383	0.716298	0.717064	Up
SPNCRNA.564	SPAC1B3.04c-antisense-1	SPAC1B3.04c-antisense-1	#DIV/0!	1.63533	1.64404	0.736016	0.717241	Up
SPNCRNA.858	SPACUNK4.09-antisense-2	SPACUNK4.09-antisense-2	1.7436	1.54693	1.64555	0.038616	0.718571	Up
SPNCRNA.1164	-	intergenic RNA (predicted)	2.86329	1.03668	1.64655	0.0782409	0.719443	Up
SPNCRNA.1159	-	intergenic RNA (predicted)	1.70728	1.59602	1.64886	0.0250483	0.721469	Up
SPNCRNA.834	-	intergenic RNA (predicted), possible alternative UTR	2.32315	1.20956	1.65108	0.0550616	0.723414	Up
SPNCRNA.545	-	non-coding RNA (predicted)	1.61092	1.67088	1.65139	0.0663905	0.723678	Up
SPNCRNA.739	cyp1-antisense-1	cyp1-antisense-1	0.987341	#DIV/0!	1.65207	0.67585	0.724276	Up
SPAC1006.01	psp3	Subtilase-type proteinase psp3	1.78951	1.54127	1.6529	0.00364602	0.725001	Up
SPNCRNA.1382	ubc4-antisense-1	ubc4-antisense-1	2.02805	1.33192	1.65336	0.00362544	0.7254	Up
SPSNORNA.37	snR10	box H/ACA small nucleolar RNA snR10	2.96202	0.817665	1.65363	0.300838	0.725637	Up
SPNCRNA.279	-	non-coding RNA (predicted)	1.60017	1.67953	1.65468	0.0886636	0.726551	Up
SPAC3H1.07	aru1	Arginase	1.53719	1.8213	1.65476	0.0455955	0.726625	Up
SPBC1198.04c	zas1	Zinc finger protein zas1	1.82033	1.51449	1.65553	0.000223982	0.727296	Up
SPNCRNA.678	SPAC22G7.05-antisense-1	SPAC22G7.05-antisense-1	1.61565	1.72618	1.65577	0.130662	0.7275	Up
SPAC3A12.08	-	Uncharacterized protein	1.79142	1.54235	1.656	0.0011144	0.727704	Up
SPAC15A10.02	taf12	Transcription initiation factor TFIID subunit 12	1.61395	1.70386	1.65818	7.69333e-05	0.729604	Up
SPAC26H5.08c	bgl2	Glucan 1,3-beta-glucosidase	1.59197	1.7208	1.65992	0.000300055	0.731114	Up
SPNCRNA.1231	-	intergenic RNA (predicted)	1.62929	1.69397	1.66025	0.00233867	0.7314	Up
SPNCRNA.1151	sif2-antisense-1	sif2-antisense-1	2.46835	1.10625	1.6608	0.0430938	0.731882	Up
SPRRNA.31	-	5S rRNA	1.48101	1.86895	1.66306	0.12652	0.733842	Up
SPMTR.04	mat3-Mc	Mating-type M-specific polypeptide Mc	1.53666	1.7755	1.66314	0.00323701	0.733912	Up
SPBC119.15	npa3	GPN-loop GTPase 1	1.69825	1.62781	1.66423	0.000278293	0.734851	Up
SPBC1711.02	mat3-Mc	Silenced mating-type M-specific polypeptide Mc	1.53784	1.77979	1.66594	0.00330551	0.736339	Up
SPNCRNA.798	SPAC23C11.06c-antisense-1	SPAC23C11.06c-antisense-1	1.63252	1.70195	1.667	9.25729e-05	0.73725	Up
SPCC70.02c	inh1	Putative ATPase inhibitor	1.48017	1.88123	1.66785	0.00314731	0.73799	Up
SPNCRNA.1342	-	intergenic RNA (predicted)	1.51187	1.84732	1.66918	0.0404126	0.739142	Up
SPNCRNA.698	-	intergenic RNA (predicted), possible alternative UTR	1.59624	1.78745	1.6694	0.0116204	0.739333	Up
SPNCRNA.1036	wis2-antisense-1	wis2-antisense-1	2.04967	1.39947	1.67073	0.00720718	0.740478	Up
SPCC1235.12c	mug146	Meiotically up-regulated gene 146 protein	1.53586	1.85177	1.67268	0.0226011	0.742164	Up
SPBC16E9.10c	rix7	ribosome assembly ATPase Rix7	1.67602	1.67277	1.67383	0.000118728	0.743156	Up
SPAC1556.06	meu1	Meiotic expression up-regulated protein 1/2	1.93878	1.47214	1.67384	0.000670684	0.743163	Up
SPAC20H4.09	-	Putative pre-mRNA-splicing factor ATP-dependent RNA helicase	1.64557	1.70634	1.67519	0.000204496	0.744323	Up
SPBC23G7.09	mat1-Mc	Mating-type M-specific polypeptide Mc	1.57161	1.76962	1.6771	0.00269602	0.745964	Up
SPBC947.04	pfl3	Putative cell agglutination protein pfl3	1.68568	1.6708	1.67858	0.000900183	0.747244	Up
SPAC29E6.07	-	Uncharacterized protein	2.58228	1.09022	1.68159	0.101886	0.749828	Up
SPNCRNA.1029	mug126-antisense-1	mug126-antisense-1	1.78955	1.5923	1.68159	0.159728	0.74983	Up
SPNCRNA.1569	mhf1-antisense-1	mhf1-antisense-1	1.72785	1.63533	1.68212	0.12758	0.750282	Up
SPNCRNA.1520	pim1-antisense-1	pim1-antisense-1	2.07342	1.39912	1.68383	0.0060286	0.751743	Up
SPBC1271.09	tgp1	Probable metabolite transport protein	1.71617	1.65261	1.68398	8.79562e-05	0.751877	Up
SPAC20G4.02c	fus1	Cell fusion protein fus1	1.75481	1.62783	1.69072	0.000220074	0.757638	Up
SPAC11H11.01	sst6	ESCRT-I complex subunit vps23	1.82689	1.56051	1.6913	0.000425672	0.758131	Up
SPNCRNA.213	-	non-coding RNA (predicted)	1.90416	1.4718	1.69142	0.113658	0.758232	Up
SPBPB2B2.13	gal1	Galactokinase	1.66456	1.74435	1.69257	0.00782879	0.759213	Up
SPBC1815.01	eno101	Enolase 1-1	1.68021	1.70935	1.69488	0.0246795	0.761182	Up
SPBC336.02	cdh1	Dimethyladenosine transferase	1.64557	1.76896	1.69841	0.00158224	0.764184	Up
SPNCRNA.12	prl12	non-coding RNA, poly(A)-bearing RNA (predicted)	2.19409	1.338	1.69991	0.263068	0.765461	Up
SPAC20G4.09	-	Uncharacterized protein	2.46835	1.24802	1.70098	0.118922	0.766364	Up
SPCC338.04	cid2	mitochondrial matrix import factor Mix23	1.7457	1.66406	1.70449	5.24865e-05	0.769341	Up
SPNCRNA.1106	SPCC330.19c-antisense-1	SPCC330.19c-antisense-1	1.63422	1.81931	1.70535	0.0146231	0.77007	Up
SPNCRNA.629	ndk1-antisense-1	ndk1-antisense-1	2.11326	1.42016	1.70703	0.0181235	0.771487	Up
SPSNORNA.12	snoR02	small nucleolar RNA snoR02 (predicted)	2.23225	1.07319	1.70789	0.170627	0.772214	Up
SPNCRNA.1485	-	antisense RNA (predicted)	1.64557	1.75214	1.70801	0.548586	0.772317	Up
SPNCRNA.1061	SPAC14C4.01c-antisense-1	SPAC14C4.01c-antisense-1	1.39729	2.13424	1.70931	0.0083259	0.773412	Up
SPNCRNA.1540	-	intergenic RNA (predicted)	2.90031	1.13418	1.71144	0.101344	0.775213	Up
SPNCRNA.488	-	non-coding RNA (predicted)	2.22152	1.27556	1.71217	0.0427214	0.775829	Up
SPAC6C3.05	meu43	Meiotically up-regulated gene 43 protein	1.78423	1.64035	1.71329	0.000843575	0.776768	Up
SPNCRNA.1298	SPCC569.02c-antisense-1	SPCC569.02c-antisense-1	1.9859	1.49203	1.71764	0.0213746	0.780432	Up
SPNCRNA.266	-	non-coding RNA (predicted)	1.4481	2.24858	1.7185	0.0951706	0.781152	Up
SPCC191.09c	gst1	Glutathione S-transferase 1	1.63969	1.84499	1.72026	0.0392328	0.782623	Up
SPNCRNA.914	mde1-antisense-1	mde1-antisense-1	2.1796	1.41434	1.72317	0.0128169	0.785062	Up
SPBPB21E7.11	-	Uncharacterized protein	1.82658	1.63533	1.72574	0.384605	0.787215	Up
SPNCRNA.264	-	non-coding RNA (predicted)	1.79333	1.66259	1.72692	0.0489464	0.7882	Up
SPNCRNA.1364	-	intergenic RNA (predicted)	1.61198	1.87202	1.72826	0.000836493	0.789322	Up
SPNCRNA.981	SPAC23D3.17-antisense-1	SPAC23D3.17-antisense-1	2.09641	1.45562	1.73066	0.00469907	0.791319	Up
SPCC1682.04	cdc31	Cell division control protein 31	1.69038	1.79048	1.73846	2.59627e-05	0.797812	Up
SPNCRNA.1033	SPAC19B12.01-antisense-1	SPAC19B12.01-antisense-1	1.60169	1.93384	1.73955	0.00914226	0.798714	Up
SPAC25H1.08c	sqt1	ribosome assembly protein Sqt1	1.7263	1.7631	1.74386	0.000515075	0.802284	Up
SPCC4B3.01	tum1	Probable 3-mercaptopyruvate sulfurtransferase	1.82141	1.67239	1.74506	6.59533e-05	0.803278	Up
SPSNORNA.35	snR3	box H/ACA small nucleolar RNA snR3	2.71519	1.06296	1.74637	0.148436	0.804362	Up
SPNCRNA.1204	rsm1-antisense-1	rsm1-antisense-1	1.78358	1.71446	1.74668	0.0203665	0.804615	Up
SPNCRNA.1041	ure2-antisense-1	ure2-antisense-1	2.16578	1.45584	1.751	0.0146041	0.80818	Up
SPNCRNA.342	-	non-coding RNA	2.46835	0.817665	1.75146	0.485434	0.808557	Up
SPAPB2B4.06	-	acyl-coenzyme A thioesterase	1.78887	1.72093	1.75382	4.94501e-05	0.810503	Up
SPNCRNA.1366	-m2	lncRNA nam2	1.83925	1.68076	1.75654	0.000130349	0.812738	Up
SPAC24C9.16c	cox8	Cytochrome c oxidase polypeptide VIII	1.87101	1.64044	1.76068	0.00169331	0.816129	Up
SPBC1271.01c	pof13	F-box protein pof13	1.78955	1.73333	1.76089	0.000344719	0.816307	Up
SPAC11H11.04	mam2	Pheromone P-factor receptor	1.84574	1.68173	1.76371	4.28792e-05	0.818612	Up
SPNCRNA.247	-	non-coding RNA (predicted)	1.23418	2.453	1.76625	0.232656	0.820693	Up
SPAC4H3.04c	-	MEMO1 family protein	1.92118	1.63149	1.76781	0.00665159	0.821961	Up
SPNCRNA.647	mre11-antisense-1	mre11-antisense-1	1.64981	1.92998	1.76798	0.00525882	0.822106	Up
SPNCRNA.51	prl51	non-coding RNA, poly(A)-bearing (predicted)	2.08949	1.48997	1.76875	0.0116017	0.822734	Up
SPNCRNA.1255	-	intergenic RNA (predicted)	2.09084	1.49905	1.76881	0.419014	0.822782	Up
SPNCRNA.619	-	antisense RNA (predicted)	0.822784	4.49716	1.76937	0.311153	0.823232	Up
SPCC1259.14c	meu27	Meiotic expression up-regulated protein 27	1.65212	1.89953	1.76942	0.000104241	0.823277	Up
SPBC8D2.19	mde3	Sporulation protein kinase mde3	1.8333	1.71224	1.77182	0.000133451	0.82523	Up
SPCC132.04c	gdh2	Probable NAD-specific glutamate dehydrogenase	1.75425	1.7938	1.77219	0.0134278	0.825533	Up
SPNCRNA.493	-	non-coding RNA (predicted)	2.39783	1.35338	1.7737	0.0197242	0.826763	Up
SPAPB24D3.10c	agl1	Alpha-glucosidase	1.97732	1.61539	1.77456	0.0038554	0.827459	Up
SPCC663.06c	osr1	short chain dehydrogenase, unknown specificity	1.82471	1.73006	1.77557	7.22289e-05	0.828281	Up
SPNCRNA.1464	-	intergenic RNA (predicted)	2.00066	1.60016	1.77563	0.00244255	0.828335	Up
SPCC970.11c	wtf9	Meiotic drive suppressor wtf9	1.96379	1.59816	1.77599	0.000734154	0.828627	Up
SPNCRNA.1207	-	intergenic RNA (predicted)	1.85126	1.7171	1.77797	0.14331	0.830231	Up
SPSNORNA.11	snoU24b	small nucleolar RNA U24b (predicted)	2.96202	1.02208	1.77823	0.275942	0.830441	Up
SPBC947.05c	frp2	Ferric/cupric reductase transmembrane component 2	1.79099	1.77724	1.78348	0.000729911	0.834695	Up
SPCC737.03c	ima1	Integral inner nuclear membrane protein ima1	1.78223	1.78297	1.78365	0.00176053	0.834831	Up
SPNCRNA.498	-	non-coding RNA (predicted)	1.85714	1.71919	1.78499	0.0203986	0.835918	Up
SPBC29A10.02	spo5	Sporulation-specific protein 5	2.07342	1.61463	1.78596	0.0392348	0.836696	Up
SPNCRNA.842	vma13-antisense-1	vma13-antisense-1	1.28354	3.06624	1.78832	0.220749	0.838603	Up
SPAC3A11.10c	dpe1	dipeptidyl peptidase, unknown specificity, implicated in glutathione metabolism	1.83885	1.74853	1.78971	0.010906	0.839726	Up
SPBC14F5.04c	pgk1	Phosphoglycerate kinase	1.72754	1.85339	1.79059	0.00881443	0.840435	Up
SPNCRNA.1584	ptn1-antisense-1	ptn1-antisense-1	2.34493	1.36278	1.79097	0.123655	0.840744	Up
SPBC216.04c	mxr2	peptide-methionine (R)-S-oxide reductase MsrB	2.0134	1.58042	1.79278	0.000105446	0.842199	Up
SPNCRNA.741	rpl2001-antisense-1	rpl2001-antisense-1	1.48101	3.27066	1.79285	0.252897	0.842259	Up
SPBC337.04	ppk27	Serine/threonine-protein kinase ppk27	1.78975	1.7977	1.79295	2.53688e-05	0.842337	Up
SPAC1F5.11c	tra2	NuA4 complex phosphatidylinositol pseudokinase complex subunit Tra2	1.49345	2.12362	1.79497	0.00023752	0.843958	Up
SPAC2G11.05c	rim20	pH-response regulator protein palA/rim20	1.8175	1.778	1.79727	4.21826e-05	0.845808	Up
SPCC1442.07c	wss2	DNA-dependent metalloprotease WSS1 homolog 2	1.77396	1.83133	1.79737	0.000425963	0.845887	Up
SPCC338.12	pbi2	vaculoar proteinase B inhibitor Pbi2	2.03245	1.59874	1.80423	0.00925546	0.851381	Up
SPNCRNA.1492	rct1-antisense-1	rct1-antisense-1	2.30379	1.2265	1.80465	0.232621	0.851717	Up
SPNCRNA.973	hsp3105-antisense-1	hsp3105-antisense-1	2.00137	1.60808	1.80774	0.0257633	0.854184	Up
SPNCRNA.1162	-	intergenic RNA (predicted), possible alternative UTR	2.10208	1.55074	1.81792	0.0480472	0.862291	Up
SPAC22H10.06c	-	Uncharacterized protein	1.56329	1.93658	1.81963	0.124882	0.863649	Up
SPAC15A10.09c	pun1	SUR7 family protein pun1	1.87707	1.78573	1.82648	0.000908663	0.869066	Up
SPNCRNA.239	-	intergenic RNA (predicted)	2.05528	1.56318	1.82972	0.0315831	0.871621	Up
SPNCRNA.828	-	intergenic RNA (predicted)	1.87273	1.79051	1.83154	0.001495	0.87306	Up
SPBC1683.12	-	Uncharacterized transporter	1.94668	1.7322	1.83192	0.000960667	0.873355	Up
SPAC1006.04c	mcp3	Meiotic coiled-coil protein 3	2.66582	1.25795	1.83324	0.0663913	0.874392	Up
SPNCRNA.1054	-	intergenic RNA (predicted), possible alternative UTR	1.61565	2.37123	1.83649	0.0711964	0.876949	Up
SPNCRNA.1482	-	intergenic RNA (predicted)	2.01899	1.70083	1.83968	0.00751405	0.879456	Up
SPNCRNA.871	-	antisense RNA (predicted)	1.73581	1.97602	1.8403	0.00449109	0.879939	Up
SPNCRNA.1077	SPAC4D7.06c-antisense-1	SPAC4D7.06c-antisense-1	1.87038	1.81169	1.84049	0.000566232	0.880091	Up
SPAC27F1.04c	nuf2	Kinetochore protein nuf2	1.89373	1.78934	1.84098	9.21987e-06	0.880474	Up
SPNCRNA.865	-	antisense RNA (predicted)	1.74666	1.92054	1.84721	0.00257731	0.885348	Up
SPNCRNA.662	SPAC13A11.06-antisense-1	SPAC13A11.06-antisense-1	1.85776	1.83975	1.84774	0.00127403	0.885759	Up
SPNCRNA.894	fmc1-antisense-1	fmc1-antisense-1	1.74759	1.93591	1.85042	0.00119801	0.887851	Up
SPAC1B3.06c	-	UbiE family methyltransferase	1.92459	1.7824	1.85224	3.94234e-05	0.889273	Up
SPNCRNA.1289	ubp12-antisense-1	ubp12-antisense-1	1.87595	1.90789	1.8529	0.121967	0.889782	Up
SPBC32F12.11	tdh1	glyceraldehyde-3-phosphate dehydrogenase Tdh1	1.84997	1.86	1.85501	0.0113314	0.89143	Up
SPBC409.08	-	spermine family transmembrane transporter	1.94003	1.79271	1.86269	0.000200797	0.897386	Up
SPNCRNA.1279	opt3-antisense-1	opt3-antisense-1	2.03783	1.72119	1.86369	0.000356973	0.89816	Up
SPBC14C8.11c	-	Schizosaccharomyces pombe specific protein	1.76342	1.98262	1.86399	0.000890366	0.898392	Up
SPNCRNA.1176	SPCC4B3.06c-antisense-1	SPCC4B3.06c-antisense-1	2.40911	1.561	1.8645	0.0410676	0.898793	Up
SPNCRNA.417	-	non-coding RNA (predicted)	1.97468	1.79058	1.86981	0.0219406	0.902895	Up
SPNCRNA.1161	-	intergenic RNA (predicted)	2.13393	1.60388	1.87027	0.0144843	0.903247	Up
SPAC1F7.08	fio1	Iron transport multicopper oxidase fio1	2.11407	1.65391	1.87028	0.00128558	0.903258	Up
SPBC19G7.06	mbx1	MADS-box transcription factor 1	2.02809	1.7356	1.87251	1.29595e-05	0.904976	Up
SPNCRNA.1174	cwf20-antisense-1	cwf20-antisense-1	2.0981	1.63533	1.87359	0.170289	0.905809	Up
SPAC26F1.11	-	Uncharacterized protein	2.29063	1.55356	1.87376	0.0120985	0.905938	Up
SPAC1399.01c	-	Putative purine permease	1.97828	1.78927	1.87498	0.000233131	0.906878	Up
SPAC4D7.02c	pgc1	Phosphatidylglycerol phospholipase C	1.88966	1.87442	1.8826	0.00087545	0.912725	Up
SPNCRNA.110	-	non-coding RNA (predicted)	1.64557	2.24858	1.88566	0.02181	0.915073	Up
SPNCRNA.1497	-	intergenic RNA (predicted)	2.3273	1.53312	1.88587	0.0157763	0.915234	Up
SPNCRNA.1489	aim27-antisense-1	aim27-antisense-1	1.8924	1.88442	1.88624	0.00127627	0.915511	Up
SPAC2E12.05	wtf1	wtf element (truncation) Wtf1	1.90685	1.87085	1.88647	0.00133312	0.915686	Up
SPNCRNA.856	-	intergenic RNA (predicted)	1.51899	2.72555	1.88915	0.0828932	0.917735	Up
SPNCRNA.709	-	intergenic RNA (predicted)	2.47983	1.38095	1.89083	0.0128848	0.919019	Up
SPAC14C4.10c	-	Uncharacterized protein	2.16148	1.67366	1.89237	0.000533364	0.920192	Up
SPAC824.02	bst1	GPI inositol-deacylase	1.88951	1.8987	1.89421	9.13407e-06	0.921596	Up
SPAC9E9.12c	ybt1	ATP-binding cassette transporter abc1	1.96375	1.82122	1.89441	0.000273907	0.921746	Up
SPAC664.08c	bfr2	traub family protein involved in ribosome biogenesis	1.86754	1.94481	1.90179	0.000419598	0.927358	Up
SPBC800.02	whi5	Cell cycle transcriptional repressor whi5	1.72117	2.10732	1.90241	0.000763053	0.927832	Up
SPBC119.05c	lsb1	Wiskott-Aldrich syndrome homolog binding protein Lsb1	1.93307	1.87493	1.90257	2.5345e-05	0.927948	Up
SPNCRNA.966	-	intergenic RNA (predicted)	1.83363	2.04416	1.90388	0.0296177	0.928941	Up
SPBC359.06	mug14	Meiotically up-regulated gene 14 protein	2.07432	1.72825	1.90826	0.00915311	0.93226	Up
SPNCRNA.500	-	non-coding RNA (predicted)	1.53586	2.453	1.90828	0.0299467	0.932275	Up
SPNCRNA.1707	prl102	Pdc2-Repressed lncRNA	1.43987	2.49842	1.91034	0.0346182	0.933831	Up
SPAC22A12.02c	mug103	Meiotically up-regulated gene 103 protein	2.05212	1.7919	1.91854	0.0035701	0.940012	Up
SPBC1347.12	arp1	dynactin complex subunit, centractin family actin-like protein Arp1	1.81835	2.06766	1.92089	0.000247726	0.941771	Up
SPNCRNA.513	-	non-coding RNA (predicted)	1.71711	2.18044	1.92176	0.00607887	0.942431	Up
SPAC4F10.17	-	Uncharacterized protein	1.88065	1.98738	1.92916	0.0020055	0.947974	Up
SPSNORNA.43	snR91	box H/ACA small nucleolar RNA snR91	2.46835	1.63533	1.93085	0.191697	0.949239	Up
SPBC16C6.14	spo2	sporulation specific protein Spo2	1.86403	2.00852	1.93115	9.8965e-05	0.949459	Up
SPNCRNA.1028	SPAC4F10.05c-antisense-1	SPAC4F10.05c-antisense-1	1.67419	2.453	1.93173	0.0293472	0.949895	Up
SPNCRNA.684	-	intergenic RNA (predicted)	2.25237	1.69783	1.93871	0.000532842	0.955098	Up
SPNCRNA.282	-	non-coding RNA (predicted)	2.12658	1.81308	1.93877	0.130021	0.955145	Up
SPNCRNA.644	-	intergenic RNA (predicted)	2.01091	1.8776	1.94182	0.000291411	0.957406	Up
SPNCRNA.1696	-m3	lncRNA nam3	1.97104	1.91482	1.94258	0.000585057	0.957973	Up
SPAC4G9.07	mug133	Meiotically up-regulated gene 133 protein	1.87484	1.99256	1.94341	0.00558048	0.958592	Up
SPBP35G2.13c	swc2	SWR complex protein 2	1.91701	1.98282	1.94965	3.67939e-06	0.963214	Up
SPAC4F10.22	cmc4	mitochondrial intermembrane space protein, mature-T-Cell Proliferation I type ortholog	2.04782	1.8545	1.95008	0.000415583	0.963531	Up
SPNCRNA.1355	-	intergenic RNA (predicted), possible alternative UTR	1.46273	3.45236	1.95825	0.072374	0.969563	Up
SPAC29A4.23	-	Uncharacterized protein	2.10208	1.81169	1.9588	0.00278409	0.969973	Up
SPAC19B12.02c	gas1	1,3-beta-glucanosyltransferase gas1	2.09097	1.86555	1.96467	0.000427981	0.97429	Up
SPBC1773.06c	adh8	Zinc-type alcohol dehydrogenase-like protein	1.76354	2.12801	1.96532	0.00170471	0.974762	Up
SPAC13G6.12c	chs1	Chitin synthase 1	1.87575	2.07658	1.96715	1.98511e-05	0.976104	Up
SPAC5H10.02c	hsp3102	Glutathione-independent glyoxalase hsp3102	5.26582	0.700856	1.96738	0.239511	0.976274	Up
SPNCRNA.392	-	non-coding RNA (predicted)	2.46835	1.63533	1.96889	0.230024	0.97738	Up
SPAC18B11.04	ncs1	Calcium-binding protein NCS-1	2.07901	1.88493	1.96992	0.000275157	0.978134	Up
SPCC1235.18	-	Putative uncharacterized transmembrane protein	1.83228	2.15864	1.97021	0.00738706	0.978348	Up
SPNCRNA.887	slx4-antisense-1	slx4-antisense-1	2.02665	1.92606	1.97449	0.00429595	0.981483	Up
SPNCRNA.1245	rpl2702-antisense-1	rpl2702-antisense-1	2.56709	1.63533	1.97908	0.0841047	0.984831	Up
SPCC306.10	wtf8	wtf element Wtf8 (frameshifted)	1.85409	2.13372	1.98102	0.000404444	0.986245	Up
SPAC19A8.07c	imp4	U3 small nucleolar ribonucleoprotein protein imp4	1.98225	1.99155	1.98557	3.40297e-05	0.989555	Up
SPNCRNA.301	-	non-coding RNA (predicted)	2.28499	1.68895	1.98877	0.00536668	0.991875	Up
SPNCRNA.511	-	intergenic RNA (predicted), possible alternative UTR	2.25467	1.79886	1.99051	0.000554327	0.993139	Up
SPNCRNA.1553	-	intergenic RNA (predicted)	2.18816	1.84263	1.99133	0.00692892	0.993735	Up
SPSNORNA.17	snoR58	small nucleolar RNA snR58 (predicted)	1.51392	2.86183	1.99179	0.0244849	0.994069	Up
SPNCRNA.1450	ngg1-antisense-1	ngg1-antisense-1	3.22531	1.30826	1.99405	0.0294341	0.995703	Up
SPNCRNA.651	-	intergenic RNA (predicted), possible alternative UTR	2.09316	1.90052	1.99709	0.00759917	0.997902	Up
SPNCRNA.1463	-	intergenic RNA (predicted)	2.13176	1.88162	2.00361	0.00111684	1.00261	Up
SPBC1604.18c	cmp7	Charged multivesicular body protein 7	1.97837	2.04781	2.00942	6.32207e-05	1.00678	Up
SPBC21H7.06c	opi10	hikeshi family nuclear import carrier Opi10	2.08208	1.96532	2.02211	1.30696e-05	1.01586	Up
SPAPB24D3.08c	-	Zinc-type alcohol dehydrogenase-like protein PB24D3.08c	2.14499	1.92716	2.02635	0.000111285	1.01889	Up
SPNCRNA.1619	-	intergenic RNA (predicted)	1.48101	2.453	2.02711	0.0955158	1.01942	Up
SPNCRNA.466	-	non-coding RNA (predicted)	2.96202	1.39306	2.02789	0.0303286	1.01998	Up
SPNCRNA.573	exg3-antisense-1	exg3-antisense-1	2.61355	1.66678	2.03001	0.0165619	1.02149	Up
SPNCRNA.706	-	antisense RNA (predicted)	2.21626	1.87245	2.0328	0.000396451	1.02347	Up
SPNCRNA.868	mfc1-antisense-1	mfc1-antisense-1	2.02405	2.18044	2.03477	0.104748	1.02486	Up
SPCC330.04c	mug135	Meiotically up-regulated gene 135 protein	1.86947	2.24858	2.03561	0.000475783	1.02546	Up
SPBC2D10.06	rep1	Transcriptional activator protein rec16	2.72121	1.49905	2.03786	0.000931847	1.02706	Up
SPNCRNA.243	-	non-coding RNA (predicted)	2.36962	1.65743	2.03857	0.0121182	1.02756	Up
SPNCRNA.845	-	intergenic RNA (predicted)	2.12278	1.98576	2.04811	0.0248765	1.0343	Up
SPNCRNA.365	-	intergenic RNA (predicted)	1.97468	2.10257	2.0494	0.0403421	1.0352	Up
SPNCRNA.141	-	non-coding RNA (predicted)	2.27088	1.8653	2.05193	0.0019139	1.03698	Up
SPBC32H8.02c	nep2	NEDD8-specific protease 2	1.83159	2.25549	2.05327	0.00029201	1.03792	Up
SPNCRNA.667	-	intergenic RNA (predicted)	2.24396	1.88063	2.05411	0.00963344	1.03851	Up
SPCC70.04c	-	Uncharacterized membrane protein	1.93138	2.1887	2.05433	0.0186204	1.03867	Up
SPBC1348.08c	-	Putative cell agglutination protein	2.3273	1.77304	2.05733	0.00364462	1.04077	Up
SPNCRNA.530	-	non-coding RNA (predicted)	2.96202	1.70966	2.0575	0.0922472	1.0409	Up
SPNCRNA.214	ter1	telomerase RNA	2.3226	1.83186	2.06013	3.59787e-05	1.04273	Up
SPBC19C2.05	pat1	Negative regulator of sexual conjugation and meiosis	2.05094	2.07807	2.06162	5.59061e-05	1.04378	Up
SPBC31F10.05	mug37	Meiotically up-regulated gene 37 protein	2.34999	1.76982	2.06168	0.000301134	1.04382	Up
SPNCRNA.437	-	non-coding RNA (predicted)	1.89005	2.29575	2.06181	0.00440988	1.04391	Up
SPSNORNA.21	snoU14	small nucleolar RNA U14	2.17005	1.98321	2.06771	0.000105646	1.04803	Up
SPNCRNA.88	-	non-coding RNA (predicted)	1.70541	2.70459	2.07724	0.0206624	1.05467	Up
SPAC4G8.13c	prz1	Transcriptional regulator prz1	1.86292	2.23847	2.07862	0.00219438	1.05563	Up
SPBC1198.12	mfr1	Meiotic fizzy-related protein 1	1.81827	2.42625	2.079	7.02785e-05	1.05589	Up
SPNCRNA.29	meu19	non-coding RNA, poly(A)-bearing (predicted)	1.93519	2.24163	2.07926	0.012326	1.05607	Up
SPAPB18E9.04c	-	Uncharacterized protein	1.96103	2.26332	2.0918	3.68861e-05	1.06474	Up
SPBC215.11c	-	Uncharacterized oxidoreductase	2.43497	1.85619	2.09284	0.00086584	1.06547	Up
SPNCRNA.472	-	non-coding RNA (predicted)	2.53567	1.65685	2.10113	0.00794535	1.07116	Up
SPNCRNA.1580	otg2-antisense-1	otg2-antisense-1	2.23274	1.99355	2.10154	0.0014973	1.07145	Up
SPNCRNA.1542	SPBC3E7.04c-antisense-1	SPBC3E7.04c-antisense-1	2.96202	1.58723	2.10402	0.0366518	1.07315	Up
SPNCRNA.181	-	non-coding RNA (predicted)	2.20253	2.02639	2.11351	0.0189104	1.07964	Up
SPNCRNA.928	meu16	antisense RNA Meu16	1.75527	2.453	2.11508	0.00640335	1.08071	Up
SPSNORNA.32	sno12	box H/ACA small nucleolar RNA 12/snR99	2.40664	1.79886	2.11768	0.0430078	1.08248	Up
SPAC27F1.10	-	Uncharacterized membrane protein	1.37637	0.817665	2.11886	0.563086	1.08329	Up
SPAC1296.03c	sxa2	Carboxypeptidase sxa2[...]	2.18038	2.06688	2.12062	5.92916e-05	1.08449	Up
SPNCRNA.977	SPAC27F1.05c-antisense-1	SPAC27F1.05c-antisense-1	2.52605	1.78134	2.12241	0.0071339	1.0857	Up
SPBC2G2.09c	crs1	Meiosis-specific cyclin crs1	2.27088	1.99662	2.12947	0.000237644	1.0905	Up
SPAC27D7.09c	-	Uncharacterized but2-like protein	1.90069	2.47674	2.13446	0.00969221	1.09387	Up
SPNCRNA.1571	-	intergenic RNA (predicted)	2.96202	1.73754	2.136	0.0827817	1.09491	Up
SPAC15E1.10	fub1	Silencing boundary-establishment protein FUB1-like protein	2.12999	2.14899	2.13637	0.000218908	1.09516	Up
SPBC16A3.16	coa5	Mitochondrial protein pet191 homolog	2.3273	1.94621	2.13726	0.000189319	1.09577	Up
SPNCRNA.696	mcp1-antisense-1	mcp1-antisense-1	2.96202	1.69823	2.16091	0.0309606	1.11164	Up
SPAC19G12.09	-	NAD/NADP-dependent indole-3-acetaldehyde reductase	2.34194	2.00569	2.16766	5.90375e-05	1.11614	Up
SPNCRNA.661	SPAC2F7.09c-antisense-1	SPAC2F7.09c-antisense-1	2.19763	2.15566	2.16921	0.00272366	1.11717	Up
SPCPB16A4.06c	-	Uncharacterized protein	2.44206	1.90221	2.17914	0.000380663	1.12376	Up
SPNCRNA.296	-	non-coding RNA (predicted)	0.987341	4.49716	2.18827	0.17723	1.12979	Up
SPSNORNA.27	snoR47	small nucleolar RNA R47 (predicted)	2.79747	1.81703	2.19022	0.0372652	1.13108	Up
SPNCRNA.1397	num1-antisense-1	num1-antisense-1	2.0981	2.27129	2.19218	0.0291014	1.13237	Up
SPAC869.08	pcm2	Probable protein-L-isoaspartate O-methyltransferase	3.79746	1.20498	2.19886	0.0481855	1.13676	Up
SPNCRNA.07	meu3	non-coding RNA Meu3	2.26266	2.14285	2.2008	0.00411867	1.13803	Up
SPNCRNA.1413	cft2-antisense-1	cft2-antisense-1	0.929262	4.80378	2.22812	0.0730373	1.15583	Up
SPSNORNA.23	snoZ15	small nucleolar RNA Z15	2.43931	2.04416	2.22849	0.00663959	1.15607	Up
SPNCRNA.1257	-	intergenic RNA (predicted)	2.24664	2.23325	2.23954	1.90756e-05	1.1632	Up
SPBC19C2.13c	ctu2	Cytoplasmic tRNA 2-thiolation protein 2	2.32149	2.16347	2.2417	7.67764e-06	1.16459	Up
SPAC14C4.03	mek1	Meiosis-specific serine/threonine-protein kinase mek1	2.29781	2.19671	2.24864	0.000605968	1.16905	Up
SPNCRNA.1107	-	intergenic RNA (predicted)	3.01399	1.6725	2.25952	0.00554348	1.17602	Up
SPNCRNA.824	SPAC6B12.04c-antisense-1	SPAC6B12.04c-antisense-1	3.94936	1.63533	2.25993	0.117952	1.17628	Up
SPAC17A2.10c	-	Uncharacterized membrane protein	3.10307	1.63533	2.26669	0.0468072	1.18058	Up
SPNCRNA.1365	-	cti6-antisense-1	2.78779	1.85051	2.267	0.00290677	1.18079	Up
SPNCRNA.273	-	non-coding RNA (predicted)	3.45569	1.63533	2.27904	0.21064	1.18842	Up
SPNCRNA.804	atg12-antisense-1	atg12-antisense-1	3.45569	1.63533	2.27904	0.144311	1.18843	Up
SPAC1002.06c	bqt2	Telomere bouquet protein 2	2.33012	2.27524	2.29584	0.00713306	1.19902	Up
SPCC569.04	-	Uncharacterized protein	2.1102	2.60166	2.30261	0.000390177	1.20327	Up
SPNCRNA.187	-	non-coding RNA (predicted)	3.06076	1.70966	2.30642	0.0256507	1.20566	Up
SPNCRNA.446	-	non-coding RNA (predicted)	2.56709	2.14637	2.30945	0.0812689	1.20755	Up
SPNCRNA.1243	-	intergenic RNA (predicted)	2.66119	2.00359	2.31487	0.000115406	1.21093	Up
SPAC212.11	tlh1	ATP-dependent DNA helicase tlh1	2.72465	1.95222	2.31586	0.00369144	1.21155	Up
SPBCPT2R1.08c	tlh2	ATP-dependent DNA helicase tlh2	2.64506	2.01534	2.32008	0.00320209	1.21417	Up
SPNCRNA.1201	pfl4-antisense-1	pfl4-antisense-1	1.85852	3.50428	2.3238	0.0301542	1.21649	Up
SPSNORNA.29	sno52	small nucleolar RNA R52	2.42461	2.22132	2.32427	0.000558165	1.21678	Up
SPNCRNA.164	-	non-coding RNA (predicted)	1.81012	4.08833	2.33008	0.102801	1.22038	Up
SPAC186.07c	-	2-hydroxyacid dehydrogenase homolog 1	2.28884	2.37866	2.33256	0.00845522	1.22192	Up
SPAC57A10.06	mug15	Meiotically up-regulated gene 15 protein	1.90154	2.99032	2.3404	0.00214211	1.22675	Up
SPBC4F6.09	str1	Siderophore iron transporter 1	2.5445	2.17162	2.35879	6.10092e-06	1.23805	Up
SPNCRNA.36	prl36	non-coding RNA, poly(A)-bearing (predicted)	3.41772	1.61055	2.36757	0.00384755	1.24341	Up
SPNCRNA.1302	eno102-antisense-1	eno102-antisense-1	0	2.453	2.3718	0.508621	1.24599	Up
SPNCRNA.1209	SPCC13B11.03c-antisense-1	SPCC13B11.03c-antisense-1	2.63291	2.08133	2.37476	0.0215396	1.24778	Up
SPAC869.03c	-	Probable urea active transporter 3	0.917582	1.43091	2.37588	0.288035	1.24846	Up
SPNCRNA.423	-	non-coding RNA (predicted)	0.917582	1.63533	2.37885	0.456546	1.25027	Up
SPNCRNA.220	-	non-coding RNA (predicted)	2.75275	0	2.39253	0.498098	1.25854	Up
SPNCRNA.388	-	non-coding RNA (predicted)	3.00677	1.90582	2.4043	4.4556e-05	1.26562	Up
SPNCRNA.46	prl46	Schizosaccharomyces specific protein	4.54177	1.2265	2.41032	0.101889	1.26922	Up
SPNCRNA.751	-	intergenic RNA (predicted)	1.75527	3.27066	2.41121	0.00829764	1.26976	Up
SPBC4C3.08	otg2	alpha-1,3-galactosyltransferase Otg2	7.89873	1.27192	2.41447	0.0934601	1.27171	Up
SPNCRNA.253	-	non-coding RNA (predicted)	2.76455	2.18044	2.4165	0.0532044	1.27292	Up
SPNCRNA.82	mrp1	RNAse MRP	2.88978	2.02946	2.41765	6.32487e-05	1.2736	Up
SPNCRNA.626	-	intergenic RNA (predicted), possible alternative UTR	2.01761	2.86183	2.42551	0.000937227	1.27829	Up
SPNCRNA.1157	-	intergenic RNA (predicted)	2.20186	2.74803	2.46286	0.00152957	1.30034	Up
SPCC569.09	-	Uncharacterized protein	2.41508	2.52836	2.46302	7.98071e-06	1.30043	Up
SPNCRNA.58	prl58	non-coding RNA, poly(A)-bearing (predicted)	2.90425	2.20374	2.4849	0.000175329	1.31319	Up
SPNCRNA.103	sme2	meiosis-specific Smp foci lncRNA Sme2, long isoform	2.69517	2.28946	2.48638	0.000525163	1.31404	Up
SPAC57A10.04	mug10	Meiotically up-regulated gene 10 protein	3.66993	1.85911	2.49069	0.000657064	1.31654	Up
SPNCRNA.506	-	non-coding RNA (predicted)	3.68009	1.56719	2.50891	0.0203984	1.32706	Up
SPNCRNA.40	prl40	non-coding RNA, poly(A)-bearing (predicted)	2.35443	2.99811	2.51159	0.0284288	1.3286	Up
SPNCRNA.338	-	non-coding RNA (predicted)	0.987341	1.75966	2.52198	0.324104	1.33456	Up
SPRRNA.54	-	5S rRNA (predicted)	2.80613	2.30433	2.52582	0.00155143	1.33675	Up
SPNCRNA.1415	-	intergenic RNA (predicted)	2.63291	2.453	2.53228	0.0558059	1.34043	Up
SPSNORNA.14	snoR54b	small nucleolar RNA snR54b	3.55443	1.70966	2.53848	0.0113133	1.34396	Up
SPSNORNA.10	snoZ16	small nucleolar RNA Z16 (predicted)	2.96202	2.18044	2.54211	0.0241798	1.34603	Up
SPNCRNA.915	-	intergenic RNA (predicted)	3.35696	1.89085	2.55466	0.0120558	1.35313	Up
SPNCRNA.1199	ynd1-antisense-1	ynd1-antisense-1	2.03838	3.39977	2.5637	0.00156153	1.35823	Up
SPNCRNA.1081	SPAC29B12.05c-antisense-1	SPAC29B12.05c-antisense-1	1.22344	1.36278	2.56696	0.248929	1.36006	Up
SPBC1706.02c	wtf2	wtf element (with segmental deletion) Wtf2	4.16877	1.77962	2.57075	0.0263864	1.36219	Up
SPCC1393.07c	mug4	Meiotically up-regulated gene 4 protein	3.49683	1.95125	2.57794	0.000102262	1.36622	Up
SPNCRNA.1142	mis18-antisense-1	mis18-antisense-1	4.9367	1.63533	2.57796	0.16899	1.36623	Up
SPNCRNA.52	prl52	non-coding RNA, poly(A) bearing (predicted)	3.50057	1.83975	2.57883	0.0228429	1.36672	Up
SPCC70.12c	ecl1	Extender of the chronological lifespan protein 1	3.05605	2.27386	2.58002	0.030913	1.36738	Up
SPBC119.14	rti1	DNA repair and recombination protein rti1	2.65751	2.50609	2.58096	0.000583773	1.36791	Up
SPAC922.09	-	Putative uncharacterized protein	2.76455	2.453	2.58841	0.0036862	1.37207	Up
SPNCRNA.218	-	non-coding RNA (predicted)	2.83038	2.40996	2.59005	0.00585273	1.37298	Up
SPBC13G1.16	-	Putative uncharacterized protein	2.57307	2.64924	2.59205	0.000463393	1.37409	Up
SPNCRNA.753	-	intergenic RNA (predicted)	5.67721	1.4718	2.60546	0.0381527	1.38154	Up
SPAC186.02c	-	2-hydroxyacid dehydrogenase homolog 2	1.31645	4.49716	2.60561	0.109463	1.38162	Up
SPAPJ691.02	-	Protein yippee-like	2.68557	2.53361	2.60624	6.18578e-05	1.38197	Up
SPNCRNA.1349	stt3-antisense-1	stt3-antisense-1	1.64557	4.08833	2.61068	0.132792	1.38443	Up
SPNCRNA.1470	ser2-antisense-1	ser2-antisense-1	1.75029	3.91311	2.61913	0.0139221	1.38909	Up
SPNCRNA.1293	-	intergenic RNA (predicted)	2.18625	3.19633	2.63563	0.00525045	1.39815	Up
SPNCRNA.922	rqc1-antisense-1	rqc1-antisense-1	2.96202	2.453	2.6605	0.0115425	1.4117	Up
SPAC513.02	-	Probable phosphatase	2.72102	2.61803	2.66744	0.000133419	1.41546	Up
SPNCRNA.1108	SPCC330.04c-antisense-1	SPCC330.04c-antisense-1	2.77092	2.64378	2.70072	0.000819798	1.43334	Up
SPNCRNA.169	-	non-coding RNA (predicted)	3.25822	2.28946	2.72951	0.0045252	1.44864	Up
SPNCRNA.995	-	intergenic RNA (predicted), possible alternative UTR	2.25678	3.43419	2.73262	0.0156472	1.45028	Up
SPNCRNA.978	SPAC27F1.10-antisense-1	SPAC27F1.10-antisense-1	3.58198	2.03508	2.75362	0.00688729	1.46133	Up
SPAC23D3.12	-	Putative inorganic phosphate transporter	2.96732	2.52971	2.76403	5.55814e-05	1.46677	Up
SPNCRNA.1078	spt20-antisense-1	spt20-antisense-1	2.74261	3.06624	2.76469	0.0348675	1.46712	Up
SPAC4H3.17	-	Putative uncharacterized protein	2.16148	4.08833	2.772	0.0044401	1.47093	Up
SPNCRNA.745	-	intergenic RNA (predicted)	4.51356	1.96629	2.78566	0.00413951	1.47802	Up
SPNCRNA.322	-	intergenic RNA (predicted)	2.91691	2.70891	2.80939	4.98166e-06	1.49026	Up
SPNCRNA.50	prl50	non-coding RNA poly(A)-bearing (predicted)	2.69275	3.03017	2.82827	0.00145052	1.49992	Up
SPNCRNA.748	SPAP27G11.02-antisense-1	SPAP27G11.02-antisense-1	2.96202	3.27066	2.86529	0.135106	1.51868	Up
SPAP27G11.08c	meu32	Schizosaccharomyces specific protein Meu32	2.5443	3.20391	2.87822	4.48832e-05	1.52518	Up
SPNCRNA.1601	SPBC2G2.17c-antisense-1	SPBC2G2.17c-antisense-1	2.9161	2.8649	2.89034	1.24309e-05	1.53124	Up
SPAC29E6.08	tbp1	TATA-binding protein (TBP)	3.46096	2.4449	2.89397	1.12242e-05	1.53305	Up
SPNCRNA.1294	SPCC1827.07c-antisense-1	SPCC1827.07c-antisense-1	2.53164	3.38344	2.89953	0.000575247	1.53582	Up
SPCPJ732.03	meu15	Schizosaccharomyces pombe specific protein Meu15	2.0981	5.17855	2.90776	0.0210891	1.53991	Up
SPNCRNA.713	SPAC56F8.02-antisense-1	SPAC56F8.02-antisense-1	2.89393	2.93714	2.91046	2.40799e-05	1.54125	Up
SPNCRNA.920	-	intergenic RNA (predicted), possible alternative UTR	3.13128	2.73823	2.91146	0.000481817	1.54174	Up
SPNCRNA.1114	-	intergenic RNA (predicted)	1.76682	4.98776	2.91233	0.00300057	1.54217	Up
SPNCRNA.1103	rpl902-antisense-1	rpl902-antisense-1	2.57081	3.44745	2.93563	0.000179994	1.55367	Up
SPCC794.03	-	amino acid transmembrane transporter	3.33329	2.6771	2.97666	1.26365e-05	1.5737	Up
SPNCRNA.469	-	non-coding RNA (predicted)	2.79747	3.27066	2.97847	0.00922321	1.57457	Up
SPNCRNA.1190	-	intergenic RNA (predicted)	3.57238	2.49321	2.98263	0.000119394	1.57659	Up
SPNCRNA.821	-	intergenic RNA (predicted)	4.27848	2.453	2.98597	0.0302642	1.5782	Up
SPCC4E9.01c	rec11	meiotic cohesin complex STAG protein Rec11	4.79309	2.16148	2.9905	0.000592926	1.58039	Up
SPNCRNA.802	SPAC13F5.07c-antisense-1	SPAC13F5.07c-antisense-1	2.9056	3.19633	2.99718	0.000967292	1.58361	Up
SPAC6G9.13c	bqt1	Telomere bouquet protein 1	3.01399	3.08669	3.02815	0.000115538	1.59843	Up
SPBC16E9.16c	lsd90	Lsd90 protein	3.67057	2.44227	3.04748	2.65156e-05	1.60762	Up
SPNCRNA.1668	mug147-antisense-1	mug147-antisense-1	3.04165	3.11068	3.05952	0.000251697	1.6133	Up
SPAC25G10.04c	rec10	Linear element protein rec10	2.85748	3.31609	3.06591	5.59472e-07	1.61632	Up
SPNCRNA.405	-	non-coding RNA (predicted)	3.78481	2.39848	3.09163	0.00179808	1.62837	Up
SPCC548.02c	wtf3	pseudogene wtf element Wtf3 (no methionine)	2.85232	3.53083	3.09754	0.000869751	1.63112	Up
SPRRNA.04	-	5S rRNA	1.83516	1.63533	3.11594	0.372292	1.63967	Up
SPNCRNA.1052	-	intergenic RNA (predicted)	3.70253	2.86183	3.12553	0.0260572	1.6441	Up
SPNCRNA.859	amt3-antisense-1	amt3-antisense-1	2.46835	4.90599	3.13362	0.331405	1.64783	Up
SPNCRNA.215	-	non-coding RNA (predicted)	1.97468	4.2246	3.14287	0.0404148	1.65208	Up
SPNCRNA.385	-	non-coding RNA (predicted)	3.14715	3.16845	3.1481	0.00183323	1.65448	Up
SPNCRNA.188	-	non-coding RNA (predicted)	3.20886	3.16164	3.14918	0.004614	1.65498	Up
SPAC22H10.13	zym1	Metallothionein zym1	4.05562	2.56596	3.17417	0.000231901	1.66638	Up
SPNCRNA.263	-	non-coding RNA (predicted)	7.89873	1.4718	3.19101	0.0259426	1.67401	Up
SPNCRNA.124	-	non-coding RNA (predicted)	3.45569	3.06624	3.19377	0.0194407	1.67526	Up
SPRRNA.37	-	5S rRNA	3.94936	2.99811	3.21384	0.116388	1.6843	Up
SPNCRNA.1153	SPCC18B5.02c-antisense-1	SPCC18B5.02c-antisense-1	2.7769	3.93966	3.24267	0.00181868	1.69718	Up
SPNCRNA.95	IRC1-R	IRC1-R/borderline right	3.32105	3.27066	3.27695	0.00131025	1.71235	Up
SPNCRNA.940	-	intergenic RNA (predicted)	2.46835	4.29274	3.29317	0.013087	1.71948	Up
SPAC17A5.18c	rec25	Linear element protein rec25	3.43977	3.16845	3.29363	1.82947e-05	1.71968	Up
SPNCRNA.373	-	non-coding RNA, centromeric (predicted)	3.04101	3.51293	3.29527	0.000900726	1.7204	Up
SPNCRNA.199	-	non-coding RNA (predicted)	8.14556	1.98576	3.29796	0.0139947	1.72157	Up
SPBC23G7.10c	-	Putative NADPH dehydrogenase	3.41239	3.27345	3.34	5.46105e-07	1.73985	Up
SPBC646.17c	dic1	Dynein intermediate chain 1	3.7613	3.04171	3.3987	4.63228e-06	1.76498	Up
SPBP8B7.04	mug45	Meiotically up-regulated gene 45 protein	5.82531	2.22038	3.40517	0.000553918	1.76772	Up
SPNCRNA.1303	-	intergenic RNA (predicted)	2.44689	1.09022	3.42011	0.25463	1.77404	Up
SPNCRNA.19	prl19	non-coding RNA, poly(A)-bearing RNA (predicted)	2.96202	0.879828	3.44611	0.198984	1.78497	Up
SPRRNA.34	-	5S rRNA	1.72785	1.97961	3.46114	0.167853	1.79125	Up
SPCC794.04c	-	Uncharacterized transporter	3.76801	3.40565	3.55818	8.3819e-05	1.83114	Up
SPNCRNA.473	-	non-coding RNA (predicted)	5.92404	2.54385	3.6239	0.00585133	1.85754	Up
SPNCRNA.267	-	non-coding RNA (predicted)	2.96202	3.81577	3.62541	0.105521	1.85814	Up
SPNCRNA.1172	-	intergenic RNA (predicted)	3.45569	3.81577	3.62778	0.0295581	1.85909	Up
SPAC869.07c	mel1	Alpha-galactosidase mel1	5.75949	2.24858	3.64009	0.00525564	1.86397	Up
SPRRNA.13	-	5S rRNA	5.43037	2.86183	3.67277	0.00539823	1.87687	Up
SPNCRNA.222	-	non-coding RNA (predicted)	2.96202	5.72366	3.69163	0.0590946	1.88426	Up
SPNCRNA.1438	cdc2-antisense-1	cdc2-antisense-1	3.45569	0.879828	3.76672	0.168433	1.91331	Up
SPBC337.08c	ubi4	Polyubiquitin	4.08266	3.67465	3.88026	6.68926e-06	1.95615	Up
SPNCRNA.1217	-	antisense RNA (predicted)	3.20886	5.13961	3.89582	0.00276988	1.96193	Up
SPCC1906.04	wtf20	wtf antidote-like meiotic drive suppressor Wtf20	3.88008	4.0213	3.95728	4.49801e-05	1.98451	Up
SPCC737.04	-	UPF0300 family protein 6	5.04207	3.406	3.98571	0.000132651	1.99484	Up
SPNCRNA.147	-	non-coding RNA (predicted)	14.8101	2.56981	4.03333	0.0209064	2.01197	Up
SPCC16C4.21	-	Putative uncharacterized protein	3.09367	5.09468	4.04576	0.000718315	2.01641	Up
SPCC965.07c	gst2	Glutathione S-transferase 2	4.09145	4.03679	4.06307	3.1731e-07	2.02257	Up
SPNCRNA.449	-	non-coding RNA (predicted)	5.92404	2.86183	4.11496	0.0295079	2.04088	Up
SPNCRNA.68	prl68	non-coding RNA, poly(A)-bearing (predicted)	5.92404	3.67949	4.11801	0.0483722	2.04195	Up
SPAPB1A11.02	-	AB hydrolase superfamily protein	3.44365	4.46837	4.14101	0.0153086	2.04998	Up
SPAC458.04c	dli1	Dynein intermediate light chain dil1	4.8641	3.62909	4.19946	4.10823e-06	2.0702	Up
SPBP8B7.10c	utp16	Probable U3 small nucleolar RNA-associated protein 16	3.94936	4.49716	4.21548	0.045228	2.0757	Up
SPNCRNA.870	-	antisense RNA (predicted)	0.987341	3.51931	4.22318	0.0852704	2.07833	Up
SPNCRNA.1505	SPBC24C6.09c-antisense-1	SPBC24C6.09c-antisense-1	7.56961	2.61653	4.30511	0.00727774	2.10605	Up
SPNCRNA.372	-	non-coding RNA, centromeric (predicted)	3.70253	5.01082	4.37089	6.03363e-05	2.12793	Up
SPNCRNA.464	-	non-coding RNA (predicted)	10.3671	2.28946	4.39881	0.00914897	2.13711	Up
SPAC23C4.07	tht2	Twin horsetail protein 2	8.57752	2.71818	4.42427	0.00015517	2.14544	Up
SPNCRNA.84	IRC1-L	IRC1-L/borderline left	4.73924	4.24164	4.45634	0.000176794	2.15586	Up
SPSNORNA.22	snoR54	small nucleolar RNA snR54 (predicted)	2.76455	6.54132	4.45887	0.00982516	2.15668	Up
SPNCRNA.1605	-	intergenic RNA (predicted)	2.75275	2.453	4.58354	0.31454	2.19646	Up
SPNCRNA.1241	-	intergenic RNA (predicted)	13.8228	2.65741	4.68094	0.01494	2.2268	Up
SPSNRNA.07	snu32	small nucleolar RNA U3B	6.91138	3.54322	4.6885	0.00927682	2.22913	Up
SPBC16G5.19	-	Uncharacterized protein	7.89873	3.67949	4.7989	0.0541188	2.2627	Up
SPNCRNA.480	-	non-coding RNA (predicted)	14.8101	3.27066	4.83722	0.0120607	2.27418	Up
SPNCRNA.942	-	intergenic RNA (predicted)	13.8228	1.2265	4.85161	0.0554606	2.27846	Up
SPNCRNA.348	-	non-coding RNA (predicted)	3.45569	9.81198	4.95048	0.00323745	2.30757	Up
SPNCRNA.286	-	non-coding RNA (predicted)	#DIV/0!	#DIV/0!	5.03256	0.457992	2.33129	Up
SPNCRNA.1602	hop1-antisense-1	hop1-antisense-1	#DIV/0!	#DIV/0!	5.03266	0.417626	2.33132	Up
SPNCRNA.984	-	intergenic RNA (predicted)	#DIV/0!	#DIV/0!	5.03279	0.495766	2.33136	Up
SPRRNA.38	-	5S rRNA	#DIV/0!	#DIV/0!	5.03285	0.380612	2.33138	Up
SPNCRNA.569	rtt10-antisense-1	rtt10-antisense-1	#DIV/0!	#DIV/0!	5.03295	0.383597	2.33141	Up
SPBTRNALEU.08	-	tRNA Leucine	#DIV/0!	#DIV/0!	5.03299	0.395378	2.33142	Up
SPAC222.15	meu13	Tat binding protein 1(TBP-1)-interacting protein (TBPIP) homolog	6.61518	3.9575	5.08054	4.14617e-05	2.34498	Up
SPNCRNA.919	-	intergenic RNA (predicted), possible alternative UTR	3.66727	8.72176	5.11907	0.00139247	2.35588	Up
SPAC4H3.08	-	3-hydroxyacyl-CoA dehydrogenase	4.5285	5.62814	5.13018	0.000189271	2.35901	Up
SPNCRNA.360	-	non-coding RNA, centromeric (predicted)	5.09098	5.26673	5.18048	1.41564e-05	2.37309	Up
SPBCPT2R1.07c	-	pseudogene malic enzyme	6.26016	4.4473	5.36148	3.36617e-05	2.42263	Up
SPAC212.09c	-	pseudogene, malic enzyme with 2 frameshifts	7.20492	4.19882	5.62721	4.27264e-05	2.49242	Up
SPBPB21E7.10	-	Schizosaccharomyces specific protein	4.9367	1.46638	5.71077	0.130312	2.51369	Up
SPNCRNA.613	hsp3102-antisense-1	hsp3102-antisense-1	1.97468	4.39914	5.73031	0.0495609	2.51861	Up
SPNCRNA.177	-	non-coding RNA (predicted)	2.75275	3.27066	5.73755	0.02689	2.52043	Up
SPAPB1A11.06	-	dubious	5.86234	5.63134	5.73797	2.11719e-06	2.52054	Up
SPNCRNA.1706	prl106	Pdc2-Repressed lncRNA	10.2025	3.59773	5.8445	0.00148491	2.54708	Up
SPNCRNA.497	-	non-coding RNA (predicted)	9.87341	3.85471	5.87734	0.00228383	2.55516	Up
SPNCRNA.361	-m6	lncRNA nam6	6.46259	5.56012	5.89132	0.000307143	2.55859	Up
SPAC750.08c	-	NAD-dependent malic enzyme (predicted), partial	6.50483	5.58738	6.03556	0.000112651	2.59349	Up
SPNCRNA.1481	rem1-antisense-1	rem1-antisense-1	8.3924	4.76971	6.38823	0.00193298	2.67542	Up
SPNCRNA.987	SPAC9E9.17c-antisense-1	SPAC9E9.17c-antisense-1	10.2848	4.29274	6.43303	0.00017496	2.6855	Up
SPBP4G3.03	fub2	PI31 proteasome regulator Fub2	6.65541	6.41743	6.52479	3.10561e-05	2.70593	Up
SPNCRNA.1695	SPBP4G3.03-antisense-1	SPBP4G3.03-antisense-1	10.0529	4.82812	6.55392	0.000214611	2.71236	Up
SPSNRNA.03	snu3	small nucleolar RNA U3	11.8481	4.90599	6.75518	0.0101083	2.756	Up
SPBPB21E7.04c	-	O-methyltransferase, human COMT catechol homolog 2	8.51088	6.07072	7.06704	0.00390892	2.82111	Up
SPBC83.19c	-	Schizosaccharomyces pombe specific protein	21.7215	4.74246	7.35039	0.00525897	2.87782	Up
SPRRNA.05	-	5S rRNA	4.58791	4.08833	7.51949	0.164417	2.91063	Up
SPAC1142.09	-	dubious	6.91138	10.6296	7.61099	0.003344	2.92808	Up
SPNCRNA.1549	-	intergenic RNA (predicted)	12.8354	4.90599	7.83609	0.0144428	2.97013	Up
SPNCRNA.14	prl14	antisense RNA (predicted)	7.30632	8.99432	7.90253	0.000120539	2.98231	Up
SPNCRNA.364	-	non-coding RNA, centromeric (predicted)	4.35852	4.29274	8.52657	0.00630961	3.09197	Up
SPAC6C3.07	mug68	Meiotically up-regulated gene 68 protein	8.88607	8.99432	8.61349	0.00830184	3.1066	Up
SPBCPT2R1.10	-	pseudogene	7.89873	13.0826	8.63379	0.0024621	3.10999	Up
SPRRNA.20	-	5S rRNA	6.41771	3.51931	8.64734	0.0144423	3.11226	Up
SPBCPT2R1.05c	-	pseudogene	6.65247	2.65741	9.06688	0.0184702	3.18061	Up
SPNCRNA.441	-	non-coding RNA (predicted)	#DIV/0!	#DIV/0!	9.0768	0.22666	3.18218	Up
SPNCRNA.572	rkr1-antisense-1	rkr1-antisense-1	#DIV/0!	#DIV/0!	9.07706	0.231699	3.18223	Up
SPRRNA.36	-	5S rRNA	#DIV/0!	#DIV/0!	9.07826	0.272416	3.18242	Up
SPNCRNA.325	-	non-coding RNA (predicted)	4.9367	7.91845	10.4292	0.0213205	3.38256	Up
SPNCRNA.307	-	non-coding RNA (predicted)	5.50549	5.72366	10.574	0.0129693	3.40246	Up
SPNCRNA.232	-	non-coding RNA, centromeric (predicted)	9.40716	12.5017	11.0484	4.4479e-06	3.46576	Up
SPAC212.10	-	pseudogene malic acid transport protein	13.3291	9.81198	11.0809	0.00545251	3.47	Up
SPNCRNA.1684	-	intergenic RNA (predicted), possible alternative UTR	4.58791	8.17665	11.13	0.021563	3.47639	Up
SPAC212.05c	-	pseudogene, possibly truncated by rearrangement and LTR	12.5063	11.4473	11.3151	0.0061899	3.50017	Up
SPNCRNA.1339	-	intergenic RNA (predicted)	10.5316	14.0638	11.5786	1.94506e-05	3.53339	Up
SPNCRNA.371	-	non-coding RNA, centromeric (predicted)	9.54429	13.9821	11.8956	2.46878e-05	3.57236	Up
SPSNORNA.15	snoR38	small nucleolar RNA snR38 (predicted)	24.1898	8.31293	11.9763	8.26367e-05	3.58211	Up
SPNCRNA.377	-	non-coding RNA (predicted)	10.8607	15.5356	12.1495	0.00313926	3.60283	Up
SPNCRNA.1527	-	intergenic RNA (predicted), possible alternative UTR	19.5949	9.22794	13.014	4.04498e-05	3.702	Up
SPRRNA.07	-	5S rRNA	#DIV/0!	#DIV/0!	13.0207	0.313124	3.70273	Up
SPNCRNA.1020	atg1803-antisense-1	atg1803-antisense-1	#DIV/0!	#DIV/0!	13.0571	0.139006	3.70677	Up
SPNCRNA.1590	gar1-antisense-1	gar1-antisense-1	#DIV/0!	#DIV/0!	13.0958	0.128258	3.71103	Up
SPSNORNA.30	snr62	small nucleolar RNA R62 (predicted)	#DIV/0!	#DIV/0!	13.096	0.125987	3.71105	Up
SPBTRNAPHE.03	-	tRNA Phenylalanine	#DIV/0!	#DIV/0!	13.0965	0.142588	3.71111	Up
SPBC1921.04c	-	dubious	#DIV/0!	#DIV/0!	13.1352	0.192075	3.71537	Up
SPCTRNAASN.05	-	tRNA Asparagine	#DIV/0!	#DIV/0!	13.1354	0.205651	3.71539	Up
SPNCRNA.362	-	non-coding RNA, centromeric (predicted)	16.0991	16.851	16.5609	3.00369e-07	4.04971	Up
SPNCRNA.794	-	intergenic RNA (predicted), possible alternative UTR	#DIV/0!	#DIV/0!	17.1034	0.0829107	4.09621	Up
SPBC1271.06c	mug96	Meiotically up-regulated gene 96 protein	11.9286	8.17665	17.1117	0.00327333	4.09691	Up
SPNCRNA.230	-m5	lncRNA nam5	18.5949	20.7644	19.8709	3.18879e-07	4.31258	Up
SPNCRNA.329	-	non-coding RNA (predicted)	14.6813	8.99432	20.0933	0.00222051	4.32864	Up
SPNCRNA.231	-	non-coding RNA, centromeric (predicted)	17.4266	23.2794	20.0951	1.11852e-07	4.32877	Up
SPRRNA.11	-	5S rRNA	#DIV/0!	#DIV/0!	21.1604	0.0641155	4.4033	Up
SPNCRNA.352	-	non-coding RNA (predicted)	#DIV/0!	#DIV/0!	29.148	0.0640179	4.86533	Up
SPNCRNA.1582	SPBC405.06-antisense-1	SPBC405.06-antisense-1	#DIV/0!	#DIV/0!	33.0442	0.0337174	5.04633	Up
SPNCRNA.226	-	non-coding RNA (predicted)	#DIV/0!	#DIV/0!	33.3017	0.0480497	5.05753	Up
SPNCRNA.234	-	non-coding RNA, centromeric (predicted)	34.5569	43.1318	38.9707	8.67974e-08	5.28432	Up
SPRRNA.15	-	5S rRNA	#DIV/0!	#DIV/0!	41.3763	0.0606895	5.37073	Up
SPRRNA.32	-	5S rRNA	#DIV/0!	#DIV/0!	45.4657	0.0281753	5.50671	Up
SPNCRNA.460	-	non-coding RNA (predicted)	#DIV/0!	#DIV/0!	68.9709	0.0132736	6.10792	Up

## Sheet: Table S5 
Table S5. Genes showing decreased expression (mug174Δ/WT_logFC <-0.6), related to figure 4
			E#1	E#2
Systematic ID	Gene name	Description	mug174∆/WT	mug174∆/WT	Average	P Value	Log2FC	Threshold
SPCC1682.03c	mug174	Meiotically up-regulated gene 174 protein	0.00133605	0	0.000803516	9.36098e-10	-10.2814	Down
SPBPB10D8.03	-	intergenic RNA (predicted)	0.067128	0.02453	0.0500393	3.74042e-05	-4.32079	Down
SPBPB8B6.04c	grt1-antisense-1	Zinc finger protein grt1	0.0567437	0.0584047	0.0583349	3.84913e-05	-4.0995	Down
SPBC460.04c	-	sulfonate/alpha-ketoglutarate dioxygenase	0.0698698	0.054511	0.0626984	7.41915e-07	-3.99543	Down
SPBC460.05	-	transmembrane transporter	0.0714817	0.0660227	0.0689323	2.33185e-06	-3.85868	Down
SPNCRNA.280	-	non-coding RNA (predicted)	0	0	0.0690138	0.182527	-3.85697	Down
SPNCRNA.1148	-	intergenic RNA (predicted)	0	0	0.0692588	0.0949393	-3.85186	Down
SPAC869.01	prl37	hydrolase activity, implicated in cellular detoxification	0.179516	0.0441981	0.0759268	0.012569	-3.71925	Down
SPBPB10D8.02c	-	arylsulfatase	0.0987341	0.0527526	0.0769843	0.000172596	-3.69929	Down
SPAC750.05c	ftm4	sub-telomeric 5Tm protein family Ftm4	0.125588	0.126029	0.125906	2.14868e-06	-2.98959	Down
SPBPB10D8.01	snR96	box H/ACA small nucleolar RNA snR96	0.163136	0.104088	0.134579	2.30158e-06	-2.89347	Down
SPNCRNA.1301	snR33	box H/ACA small nucleolar RNA snR33	0.164557	0.123889	0.143388	0.0135803	-2.802	Down
SPAC1039.02	snR51b	small nucleolar RNA snR51b (predicted)	0.210021	0.11378	0.143924	0.000221307	-2.79662	Down
SPAC977.01	ftm1	sub-telomeric 5Tm protein family Ftm1, partial, adjacent to genomic sequence gap	0.144309	0.156013	0.150485	6.46822e-06	-2.73231	Down
SPAC1002.19	urg1	GTP cyclohydrolase II Urg1	0.482683	0.109	0.151955	0.0393698	-2.71829	Down
SPBC359.04c	pfl7	cell surface glycoprotein, flocculin Pfl7, DIPSY family	0.200422	0.108596	0.156328	5.10394e-05	-2.67735	Down
SPNCRNA.1310	-	intergenic RNA (predicted)	0.17827	0.133496	0.158788	0.000202151	-2.65483	Down
SPBPB2B2.19c	-	S. pombe specific 5Tm protein family	0.155913	0.163182	0.159775	5.41723e-06	-2.64589	Down
SPBC1348.02	ftm5	sub-telomeric 5Tm protein family Ftm5	0.155057	0.164338	0.159989	5.61742e-06	-2.64395	Down
SPAC212.07c	-	pseudogene	0.300495	0.0721469	0.160801	0.00230707	-2.63665	Down
SPBPB8B6.03	fah1	fatty acid amide hydrolase Fah1	0.17704	0.150954	0.16438	0.000363524	-2.60489	Down
SPAC750.06c	-	S. pombe specific DUF999 protein family 4	0.192469	0.142767	0.16541	7.2894e-07	-2.59588	Down
SPNCRNA.293	-	ntergenic RNA (predicted)	0.266849	0.0721469	0.167979	0.00119626	-2.57365	Down
SPBCPT2R1.04c	-	rpl20-antisense-1	0.189018	0.161914	0.175482	4.01039e-07	-2.5106	Down
SPBC359.02	alr2	alanine racemase Alr2	0.329114	0.0681388	0.179822	0.0147518	-2.47536	Down
SPAC1002.17c	urg2	uracil phosphoribosyltransferase	0.419121	0.135666	0.184719	0.0295902	-2.43659	Down
SPNCRNA.137	-	non-coding RNA (predicted)	0.109705	0.223	0.187786	0.0153811	-2.41284	Down
SPNCRNA.1701	prl101	Pdc2-Repressed lncRNA, SPAC212.12 antisense	0.189065	0.18545	0.188445	3.0858e-05	-2.40779	Down
SPAC212.01c	-	S. pombe specific DUF999 family protein 2	0.219598	0.16217	0.189179	3.2541e-07	-2.40218	Down
SPAC4F8.08	mug114	Schizosaccharomyces pombe specific protein Mug114	0.121663	0.280342	0.212907	0.00259296	-2.23171	Down
SPAC1399.04c	uck2	cbp1-antisense-2	0.532764	0.146781	0.214594	0.0126705	-2.22032	Down
SPNCRNA.37	prl37	non-coding RNA,poly(A)-bearing (predicted)	0.131645	0.29436	0.214635	0.00620307	-2.22004	Down
SPNCRNA.366	-	mug54-antisense-1	0.128784	0.272555	0.23586	0.0114883	-2.084	Down
SPBC1348.01	-	S. pombe specific DUF999 protein family 5	0.282934	0.203244	0.240723	2.41877e-06	-2.05455	Down
SPBCPT2R1.01c	-	S. pombe specific DUF999 protein family 9	0.278699	0.207746	0.240816	1.25317e-06	-2.054	Down
SPAC1039.01	-	amino acid transmembrane transporter	0.48602	0.15801	0.244082	0.00225143	-2.03456	Down
SPNCRNA.603	-	SPAC26A3.17c-antisense-1	0.179516	0.306624	0.245207	0.0257245	-2.02793	Down
SPSNORNA.48	snR96	box H/ACA small nucleolar RNA snR96	0.141049	0.306624	0.249617	0.0420464	-2.00221	Down
SPBCPT2R1.06c	-	non-coding RNA, poly(A)-bearing RNA (predicted)	0.329114	0.213304	0.267995	3.81544e-05	-1.89972	Down
SPSNORNA.38	snR33	box H/ACA small nucleolar RNA snR33	0.234696	0.307562	0.272086	1.24834e-05	-1.87787	Down
SPSNORNA.09	snR51b	small nucleolar RNA snR51b (predicted)	0.282097	0.25821	0.273577	0.00348222	-1.86998	Down
SPBPB7E8.01	-	Pdc2-Repressed lncRNA, SPAC212.12 antisense	0.30084	0.255644	0.276612	6.84624e-07	-1.85407	Down
SPAC750.07c	-	S. pombe specific protein	0.34092	0.229087	0.281525	3.66496e-05	-1.82867	Down
SPNCRNA.1313	-	intergenic RNA (predicted)	0.455696	0.19624	0.286042	0.0156657	-1.8057	Down
SPAC869.10c	put4	plasma membrane proline transmembrane transporter Put4	0.56962	0.196654	0.287851	0.0374596	-1.79661	Down
SPNCRNA.747	osh3-antisense-1	non-coding RNA	0.282097	0.30462	0.290004	0.00104573	-1.78586	Down
SPAC186.05c	gdt1	Golgi calcium and manganese antiporter Gdt1	0.26784	0.312748	0.291638	0.000948522	-1.77775	Down
SPBC2G2.05	rpl1603	60S ribosomal protein L13/L16	0.308782	0.288254	0.298138	4.47224e-07	-1.74595	Down
SPAC977.02	ftm2	sub-telomeric 5Tm protein family Ftm2	0.318987	0.285821	0.300116	0.0143844	-1.73641	Down
SPAC1B3.16c	vht1	plasma membrane vitamin H transmembrane transporter Vht1	0.268551	0.379211	0.306365	0.0085608	-1.70668	Down
SPAC212.04c	-	S. pombe specific DUF999 family protein 1	0.328563	0.285534	0.307646	5.04831e-06	-1.70066	Down
SPBC3B9.07c	rpa43	DNA-directed RNA polymerase I complex subunit Rpa43	0.141049	0.54511	0.307945	0.00528793	-1.69925	Down
SPAC1002.18	urg3	DUF1688 family fungal conserved protein, implicated in uracil or riboflavin metabolism	0.553962	0.225314	0.310352	0.019103	-1.68802	Down
SPNCRNA.1149	SPCC5E4.10c-antisense-1	antisense RNA (predicted)	0.123418	0.613249	0.312056	0.0697749	-1.68012	Down
SPATRNACYS.02	-	tRNA Cysteine	0.423146	0.204416	0.317947	0.0400946	-1.65314	Down
SPNCRNA.1709	-	U2 snRNA-specific guide RNA	0.346435	0.286183	0.318784	0.0016837	-1.64935	Down
SPNCRNA.291	-	intergenic RNA (predicted)	0.348268	0.293992	0.322746	0.000101322	-1.63153	Down
SPCC330.03c	-	small nucleolar RNA	0.297324	0.355117	0.323775	0.000512785	-1.62694	Down
SPNCRNA.471	-	gar2-antisense-1	0.246835	0.360735	0.33101	0.0145096	-1.59505	Down
SPNCRNA.1572	-	non-coding RNA	0.308544	0.334499	0.332345	0.0260121	-1.58925	Down
SPCC70.03c	put1	proline dehydrogenase Put1	0.402839	0.300817	0.335805	0.00887628	-1.5743	Down
SPNCRNA.786	-	intergenic RNA (predicted)	0.592404	0.233619	0.336308	0.070607	-1.57214	Down
SPAC750.04c	ftm3	sub-telomeric 5Tm protein family Ftm3	0.559984	0.218627	0.340182	0.00272627	-1.55562	Down
SPNCRNA.200	-	wtf11-antisense-1	0.275161	0.427416	0.343601	0.00131534	-1.54119	Down
SPBC19F5.04	-	vta1-antisense-1	0.356113	0.335708	0.346092	4.28219e-05	-1.53077	Down
SPAC17A2.11	-	dubious	0.224396	0.495316	0.351531	0.0117766	-1.50827	Down
SPNCRNA.1261	rpl20-antisense-1	rpl20-antisense-1	0.333177	0.380712	0.354838	0.000104525	-1.49477	Down
SPBC460.02c	-	translation elongation factor, glutathione S-transferase	0.375436	0.346601	0.361644	0.000255982	-1.46736	Down
SPBC460.03	vba2	vacuolar amino acid uptake transporter	0.35949	0.364718	0.361803	3.30067e-06	-1.46672	Down
SPAC977.10	nhe1	plasma membrane/prospore membrane sodium ion/proton antiporter Nhe1/Sod2	0.383966	0.343861	0.362131	1.08678e-05	-1.46542	Down
SPAC24C9.12c	shm1	RNase P K-RNA	0.359355	0.372946	0.366268	2.77067e-05	-1.44903	Down
SPNCRNA.315	-	non-coding RNA (predicted)	0.43443	0.315916	0.369146	0.00139809	-1.43774	Down
SPNCRNA.1306	-	rpl1801-antisense-1	0.275349	0.47173	0.373691	0.00197713	-1.42008	Down
SPAC2E1P3.05c	-	fungal cellulose binding domain protein	0.413624	0.353747	0.378555	0.00277362	-1.40143	Down
SPNCRNA.1094	-	intergenic RNA (predicted)	0.449487	0.339306	0.378656	0.00133708	-1.40104	Down
SPBPB2B2.09c	pan5	2-dehydropantoate 2-reductase Pan5	0.332089	0.438191	0.382772	3.29812e-06	-1.38544	Down
SPNCRNA.630	-	intergenic RNA (predicted)	0.332773	0.453588	0.384421	1.57109e-05	-1.37924	Down
SPNCRNA.873	-	intergenic RNA (predicted)	0.287974	0.489448	0.385885	0.000585957	-1.37376	Down
SPNCRNA.1278	-	intergenic RNA (predicted)	0.446557	0.317498	0.386036	0.0024927	-1.37319	Down
SPBC460.01c	-	rps2601-antisense-1	0.321882	0.446785	0.387539	0.000289408	-1.36759	Down
SPAC26H5.09c	-	eta2-antisense-1	0.376448	0.400161	0.389824	0.00315987	-1.3591	Down
SPBC359.03c	aat1	plasma membrane amino acid transmembrane transporter	0.455696	0.333687	0.396598	0.000353703	-1.33425	Down
SPAC823.14	ptf1	phosphoric monoester hydrolase Ptf1	0.353674	0.456171	0.398112	0.000754954	-1.32875	Down
SPNCRNA.1608	cbp1-antisense-2	cbp1-antisense-2	0.246835	0.553902	0.401086	0.0564436	-1.31802	Down
SPCPB1C11.01	amt1	plasma membrane ammonium transmembrane transporter Amt1	0.738546	0.251771	0.403325	0.0118286	-1.30998	Down
SPNCRNA.540	-	intergenic RNA (predicted)	0.33813	0.513418	0.406038	0.0208359	-1.30031	Down
SPAC5H10.06c	adh4	alcohol dehydrogenase Adh4	0.419287	0.393267	0.406397	0.000289068	-1.29904	Down
SPBC1685.02c	rps1202	40S ribosomal protein S12	0.442142	0.377476	0.406957	7.52814e-05	-1.29705	Down
SPBC1683.04	-	glycosyl hydrolase family 3	0.405894	0.412201	0.408413	3.10113e-05	-1.2919	Down
SPAC750.03c	-	methyltransferase	0.384678	0.426608	0.41114	0.00725922	-1.2823	Down
SPAC1F8.01	ght3	plasma membrane gluconate:proton symporter Ght3	0.417721	0.408833	0.412536	0.0115056	-1.27741	Down
SPAC212.08c	-	S. pombe specific GPI anchored protein family 1	0.602037	0.285457	0.412827	0.00223823	-1.27639	Down
SPAC186.01	pfl9	cell surface glycoprotein, flocculin Pfl9, DIPSY family	0.404535	0.431546	0.416116	0.000758738	-1.26494	Down
SPAC25G10.05c	his1	ATP phosphoribosyltransferase	0.401973	0.430147	0.416201	1.72959e-05	-1.26465	Down
SPBC660.16	gnd1	6-phosphogluconate dehydrogenase, decarboxylating	0.397975	0.435545	0.416642	3.69545e-05	-1.26312	Down
SPNCRNA.715	mug54-antisense-1	mug54-antisense-1	0.443888	0.398272	0.419566	0.000120874	-1.25303	Down
SPAC977.05c	-	VEL1-related protein	0.182841	0.609133	0.419731	0.0387423	-1.25246	Down
SPBC8E4.03	-	Putative agmatinase 2	0.504004	0.369436	0.422625	0.0182173	-1.24255	Down
SPCC191.06	-	Uncharacterized protein	0.451834	0.397152	0.423347	0.0166714	-1.24009	Down
SPNCRNA.1095	-	intergenic RNA (predicted)	0.461053	0.403793	0.42446	0.00512033	-1.2363	Down
SPAC8E11.10	-	Sorbose reductas	0.408926	0.456895	0.431804	0.000106484	-1.21155	Down
SPAC521.03	-	NADP-dependent 3-hydroxy acid dehydrogenase	0.677099	0.327116	0.432288	0.0481022	-1.20993	Down
SPAC806.04c	-	Damage-control phosphatase	0.424832	0.4414	0.433726	2.60514e-05	-1.20514	Down
SPBPB2B2.01	-	amino acid transmembrane transporter	0.716942	0.297861	0.437027	0.0465887	-1.19421	Down
SPNCRNA.1290	-	intergenic RNA (predicted)	0.486147	0.403701	0.437383	0.00178501	-1.19303	Down
SPAC1071.08	rpp203	60S acidic ribosomal protein A2	0.45471	0.422812	0.438593	0.000835553	-1.18905	Down
SPAC25B8.13c	isp7	2-OG-Fe(II) oxygenase superfamily protein	0.815953	0.28683	0.43912	0.0280954	-1.18731	Down
SPNCRNA.254	-	non-coding RNA (predicted)	0.446654	0.431801	0.440207	0.00208486	-1.18375	Down
SPBPB21E7.09	-	L-asparaginase	0.360269	0.502591	0.441523	0.00885391	-1.17944	Down
SPAC186.03	-	L-asparaginase	0.437429	0.445741	0.443709	0.00494819	-1.17232	Down
SPBPB2B2.05	-	class I glutamine amidotransferase family protein	0.452531	0.440281	0.44652	0.0016631	-1.1632	Down
SPCC794.01c	gcd1	glucose dehydrogenase Gcd1	0.441604	0.451996	0.447188	6.73371e-05	-1.16105	Down
SPCC1235.14	ght5	plasma membrane high-affinity glucose/fructose:proton symporter Ght5	0.488596	0.425499	0.452965	0.00356259	-1.14253	Down
SPBC1683.05	-	plasma membrane uricil/uridine transmembrane transporter transmembrane transporter family	0.559798	0.377606	0.453209	0.000126342	-1.14175	Down
SPNCRNA.902	SPAC26A3.17c-antisense-1	SPAC26A3.17c-antisense-1	0.391026	0.535513	0.453299	0.00219868	-1.14146	Down
SPBPB10D8.06c	-	transmembrane transporter	0.472433	0.430935	0.454171	0.000393524	-1.13869	Down
SPBPB10D8.05c	-	transmembrane transporter	0.472338	0.431578	0.454452	0.000411985	-1.1378	Down
SPBC359.01	-	amino acid transmembrane transporter	0.471985	0.437639	0.454581	1.69325e-05	-1.13739	Down
SPNCRNA.1644	spo4-antisense-1	spo4-antisense-1	0.402061	0.52059	0.454842	0.0012064	-1.13656	Down
SPAC1B3.01c	-	uracil phosphoribosyltransferase	0.489001	0.425856	0.454996	7.03839e-06	-1.13607	Down
SPBPB2B2.15	-	Velum formation protein 1-like conserved fungal family	0.165618	0.712836	0.455742	0.0663573	-1.13371	Down
SPBPB10D8.07c	-	transmembrane transporter	0.473668	0.433052	0.455751	0.000378505	-1.13368	Down
SPBPB10D8.04c	-	transmembrane transporter	0.472372	0.434833	0.455941	0.000411566	-1.13308	Down
SPNCRNA.03	prl3	non-coding RNA, poly(A)-bearing RNA (predicted)	0.506676	0.422	0.456045	0.00890528	-1.13275	Down
SPAC4G8.03c	puf5	pumilio family RNA-binding protein Puf5	0.478546	0.439504	0.459237	4.27848e-05	-1.12269	Down
SPCC1235.02	bio2	biotin synthase	0.390409	0.558786	0.460219	0.000933095	-1.11961	Down
SPBC1348.06c	-	Velum formation protein 1-like conserved fungal family	0.176922	0.711415	0.462254	0.0652277	-1.11324	Down
SPAC977.12	-	L-asparaginase	0.399604	0.54181	0.464819	0.00169867	-1.10526	Down
SPAC26A3.17c	rmt2	N-methyltransferase	0.350347	0.588719	0.465725	0.0221044	-1.10245	Down
SPBC29B5.02c	isp4	plasma membrane OPT oligopeptide transmembrane transporter family	0.892862	0.280766	0.466454	0.0127031	-1.10019	Down
SPBC18H10.04c	sce3	translation initiation factor	0.441481	0.493591	0.466974	0.000396451	-1.09858	Down
SPNCRNA.827	meu26-antisense-1	meu26-antisense-1	0.329114	0.54511	0.467964	0.249025	-1.09553	Down
SPNCRNA.287	-	intergenic RNA (predicted)	0.423146	0.519235	0.46825	8.28525e-05	-1.09465	Down
SPNCRNA.01	prl1	Pdc2-Repressed lncRNA, SPAC212.12 antisense	0.411392	0.594666	0.469138	0.0806192	-1.09191	Down
SPAC56F8.15	-	Schizosaccharomyces pombe specific protein	0.517949	0.417176	0.469825	0.00766689	-1.0898	Down
SPRRNA.51	-	5.8S ribosomal RNA	0.433791	0.506426	0.47061	2.29198e-05	-1.0874	Down
SPRRNA.50	-	5.8S ribosomal RNA	0.434229	0.507194	0.471249	2.39601e-05	-1.08544	Down
SPBPB8B6.05c	-	L-asparaginase	0.408832	0.544653	0.471437	0.00257093	-1.08486	Down
SPAC664.04c	rps1602	40S ribosomal protein S16	0.482153	0.463111	0.472322	0.000494346	-1.08216	Down
SPBC8D2.10c	rmt3	type I ribosomal protein arginine N-methyltransferase	0.452931	0.498731	0.474739	0.000374536	-1.07479	Down
SPAC144.03	ade2	adenylosuccinate synthetase Ade2	0.461409	0.489445	0.475043	1.85804e-05	-1.07387	Down
SPNCRNA.611	SPAC11D3.18c-antisense-1	SPAC11D3.18c-antisense-1	0.49367	0.454258	0.476264	0.0301314	-1.07017	Down
SPAC4D7.08c	ade4	amidophosphoribosyltransferase Ade4	0.473223	0.48144	0.477393	0.000159523	-1.06675	Down
SPAC13F5.03c	gld1	mitochondrial glycerol dehydrogenase Gld1	0.428833	0.527073	0.478817	0.0178039	-1.06245	Down
SPNCRNA.879	-	intergenic RNA (predicted)	0.476647	0.474773	0.479233	0.041136	-1.0612	Down
SPNCRNA.1606	-	intergenic RNA (predicted)	0.444846	0.513741	0.480492	0.000307051	-1.05742	Down
SPBC30D10.18c	rpl102	60S ribosomal protein L10a	0.499659	0.462284	0.480559	0.000125489	-1.05722	Down
SPCC1322.08	srk1	MAPK-activated protein kinase Srk1	0.463049	0.505434	0.484154	8.23536e-06	-1.04646	Down
SPNCRNA.135	-	non-coding RNA (predicted)	0.499803	0.473202	0.486932	0.000858495	-1.03821	Down
SPRRNA.52	-	5.8S ribosomal RNA	0.466775	0.511339	0.488742	2.55417e-06	-1.03286	Down
SPBP4H10.11c	lcf2	long-chain-fatty-acid-CoA ligase	0.438298	0.546091	0.489826	9.16388e-05	-1.02966	Down
SPNCRNA.679	-	intergenic RNA (predicted)	0.543952	0.446161	0.491833	0.000206482	-1.02376	Down
SPAC13G6.06c	gcv2	glycine cleavage complex subunit P	0.504177	0.48066	0.492174	2.60721e-05	-1.02276	Down
SPBC25H2.05	egd2	nascent polypeptide-associated complex alpha subunit Egd2	0.507874	0.478703	0.492636	0.000410962	-1.02141	Down
SPAC23H4.06	gln1	glutamate-ammonia ligase Gln1	0.552728	0.45338	0.495343	0.00020497	-1.0135	Down
SPBPB21E7.08	-	pseudogene	0.423146	0.538916	0.496242	0.0301489	-1.01088	Down
SPNCRNA.1400	-	intergenic RNA (predicted)	0.651645	0.327066	0.496495	0.0474779	-1.01015	Down
SPNCRNA.1319	-	antisense RNA (predicted)	0.511301	0.48098	0.496747	0.00747724	-1.00942	Down
SPNCRNA.1316	-	intergenic RNA (predicted)	0.502313	0.491556	0.496926	1.74686e-05	-1.0089	Down
SPNCRNA.900	-	intergenic RNA (predicted)	0.538549	0.459937	0.497084	0.0457927	-1.00844	Down
SPBC14F5.05c	sam1	S-adenosylmethionine synthetase	0.446582	0.544077	0.497492	0.000898439	-1.00725	Down
SPAC1B2.06	-	Schizosaccharomyces pombe specific protein	0.516583	0.483349	0.500229	0.000518118	-0.999341	Down
SPCC18.20	-	dubious	0.473101	0.521914	0.500527	0.012339	-0.99848	Down
SPCC1620.06c	-	ribose-phosphate pyrophosphokinase	0.566614	0.450845	0.500807	0.000164218	-0.997673	Down
SPAC3G6.05	-	mitochondrial Mpv17/PMP22 family protein 1	0.454362	0.585149	0.501466	0.0110102	-0.995777	Down
SPBC18H10.13	rps1402	40S ribosomal protein S14	0.535082	0.473278	0.501492	0.00152759	-0.9957	Down
SPAC11E3.15	rpl22	60S ribosomal protein L22	0.550143	0.463999	0.503175	0.000347382	-0.990868	Down
SPAC17A2.02c	-	TLC domain-containing protein Tlc4	0.468401	0.540721	0.50342	2.16418e-05	-0.990167	Down
SPRRNA.42	-	18S ribosomal RNA	0.632386	0.403552	0.503674	0.00116573	-0.989437	Down
SPNCRNA.290	-	non-coding RNA (predicted)	0.458791	0	0.503938	0.633243	-0.988681	Down
SPNCRNA.194	-	non-coding RNA (predicted)	0.458791	0	0.503942	0.607121	-0.98867	Down
SPBC12C2.09c	izh2	Haemolysin-III family plasma membrane receptor implicated in zinc ion homeostasis Izh2	0.405867	0.624575	0.504201	0.00012689	-0.987929	Down
SPSNORNA.19	snoR69	small nucleolar RNA	0.423146	0.594666	0.507027	0.0785925	-0.979865	Down
SPAC19A8.04	erg5	C-22 sterol desaturase Erg5	0.505065	0.511352	0.508332	0.000141648	-0.976157	Down
SPAC18G6.04c	shm2	serine hydroxymethyltransferase Shm2	0.505071	0.513869	0.509566	4.02946e-06	-0.97266	Down
SPAC1399.05c	toe1	DNA-binding transcription factor, zf-fungal binuclear cluster type	0.82087	0.353376	0.510712	0.0163721	-0.969419	Down
SPCC1259.01c	rps1802	40S ribosomal protein S18	0.522111	0.500536	0.511168	0.00110829	-0.968129	Down
SPAC1071.07c	rps1502	40S ribosomal protein S15	0.523999	0.499848	0.511309	0.00115989	-0.967733	Down
SPBC839.16	thf1	C1-5,6,7,8-tetrahydrofolate (THF) synthase, trifunctional enzyme	0.516857	0.507236	0.51196	0.000180252	-0.965896	Down
SPNCRNA.770	gar2-antisense-1	gar2-antisense-1	0.789873	0.204416	0.513183	0.279264	-0.962455	Down
SPCC622.12c	gdh1	NADP-specific glutamate dehydrogenase Gdh1	0.540889	0.489735	0.513386	0.00617231	-0.961884	Down
SPAC17A5.13	fol2	GTP cyclohydrolase Fol2	0.534193	0.493051	0.513638	1.98215e-05	-0.961176	Down
SPRRNA.45	-	18S ribosomal RNA	0.638806	0.414227	0.514097	0.00135921	-0.959889	Down
SPBC660.05	-	WW domain containing conserved fungal protein	0.454564	0.583521	0.514576	1.82341e-05	-0.958543	Down
SPAC9E9.03	leu2	3-isopropylmalate dehydratase Leu2	0.504836	0.524891	0.514683	0.00012164	-0.958243	Down
SPBC215.08c	arg4	arginine specific carbamoyl-phosphate synthase Arg4	0.574573	0.465182	0.514728	0.00423468	-0.958118	Down
SPAPB8E5.03	mae1	plasma membrane malate/succinate:proton symporter Mae1	0.546328	0.491928	0.516406	0.000180789	-0.953421	Down
SPCC970.05	rpl3601	60S ribosomal protein L36	0.553034	0.488439	0.519422	0.000230761	-0.945021	Down
SPBC4F6.04	rpl2502	60S ribosomal protein L25	0.505001	0.53472	0.519716	0.00030832	-0.944206	Down
SPRRNA.44	-	18S ribosomal RNA	0.655846	0.411303	0.519806	0.00235176	-0.943956	Down
SPRRNA.43	-	18S ribosomal RNA	0.655863	0.412072	0.520292	0.00233002	-0.942607	Down
SPAPB8E5.06c	rpl302	60S ribosomal protein L3	0.526917	0.514599	0.520511	0.00151468	-0.941998	Down
SPAC29B12.10c	pgt1	plasma membrane glutathione transmembrane transporter	0.653824	0.422707	0.524305	0.000216996	-0.931522	Down
SPBC1685.09	rps29	40S ribosomal protein S29	0.542721	0.507059	0.524481	0.000209115	-0.931037	Down
SPBP4H10.15	aco2	mitochondrial ribosomal protein subunit L21/aconitate hydratase, fusion protein	0.5045	0.543972	0.524525	0.000158929	-0.930916	Down
SPAC30D11.11	izh3	ER membrane Haemolysin-III family protein involved in zinc homeostasis	0.487409	0.56731	0.524878	3.76093e-05	-0.929946	Down
SPBC776.01	rpl29	60S ribosomal protein L29	0.538408	0.515431	0.526762	4.48864e-05	-0.924777	Down
SPRRNA.46	-	SPRRNA.46	0.660904	0.419604	0.52705	0.00229129	-0.92399	Down
SPAC1782.11	met14	Adenylyl-sulfate kinase	0.534396	0.520256	0.527288	0.000319479	-0.923338	Down
SPAPJ760.03c	adg1	Schizosaccharomyces specific protein Adg1	0.515701	0.540912	0.52835	0.000923523	-0.920433	Down
SPAC13G7.13c	msa1	Multicopy suppressor of sporulation protein msa1	0.65457	0.452707	0.530297	0.00264313	-0.915128	Down
SPAC3H5.12c	rpl501	60S ribosomal protein L5-A	0.544125	0.52093	0.532147	0.00167438	-0.910104	Down
SPBC11C11.09c	rpl502	60S ribosomal protein L5-B	0.554011	0.513858	0.53284	0.0028141	-0.908227	Down
SPAC3G6.13c	rpl4101	60S ribosomal protein L41-A	0.533138	0.532809	0.532915	3.7971e-05	-0.908024	Down
SPNCRNA.1192	wtf11-antisense-1	wtf11-antisense-1	0.480328	0.593032	0.533545	0.00200848	-0.906319	Down
SPCP31B10.08c	rpl35a	60S ribosomal protein L35A	0.554601	0.515457	0.5345	0.00114181	-0.903738	Down
SPAP8A3.07c	-	phospho-2-dehydro-3-deoxyheptonate aldolase	0.542758	0.526101	0.534596	0.000166732	-0.903479	Down
SPBC800.04c	rpl4301	60S ribosomal protein L37a	0.563488	0.508654	0.534788	0.000794255	-0.90296	Down
SPNCRNA.801	vta1-antisense-1	vta1-antisense-1	0.488474	0.587042	0.535336	0.011267	-0.901483	Down
SPAC977.03	-	methyltransferase	0.386931	0.715457	0.537103	0.0286843	-0.89673	Down
SPBC21B10.10	rps402	40S ribosomal protein S4-B	0.551558	0.527739	0.539221	0.00211403	-0.89105	Down
SPBC405.01	ade1	Bifunctional purine biosynthetic protein ADE1	0.544398	0.536769	0.540571	0.000587431	-0.887443	Down
SPAC22A12.06c	fsh2	Uncharacterized hydrolase	0.482975	0.606706	0.540806	2.49104e-05	-0.886817	Down
SPBC685.07c	rpl2701	60S ribosomal protein L27-A	0.58681	0.502624	0.541209	0.00132129	-0.885743	Down
SPBC365.16	-	mitochondrial membrane protein, conserved in yeast and apicomplexa	0.511397	0.576438	0.54256	0.000195176	-0.882146	Down
SPAC23H4.01c	osh3	Oxysterol-binding protein homolog	0.463065	0.639932	0.542835	0.000103015	-0.881415	Down
SPNCRNA.968	-	intergenic RNA (predicted), possible alternative UTR	0.438202	0.704101	0.542946	0.00743438	-0.881118	Down
SPCC576.08c	rps2	40S ribosomal protein S2	0.568169	0.520571	0.543102	0.00279872	-0.880705	Down
SPCC18.14c	rpp0	60S acidic ribosomal protein P0	0.547005	0.54173	0.544233	0.0028934	-0.877705	Down
SPBC3D6.15	rps2501	40S ribosomal protein S25-B	0.600652	0.497805	0.547079	0.00092664	-0.870179	Down
SPBC3B9.13c	rpp102	60S acidic ribosomal protein P1-alpha 3	0.586779	0.511376	0.547278	0.000403684	-0.869654	Down
SPBC1709.02c	vrs1	Valine--tRNA ligase	0.531974	0.564403	0.548114	0.000174919	-0.867452	Down
SPAC688.02c	mis14	Kinetochore protein mis14	0.522896	0.576539	0.548448	5.1204e-05	-0.866574	Down
SPAC22G7.01c	fra1	Uncharacterized peptidase	0.49933	0.600667	0.548693	5.42399e-05	-0.865928	Down
SPAC17A5.03	rpl301	60S ribosomal protein L3-A	0.555379	0.543778	0.549328	0.00255015	-0.864259	Down
SPBC1105.04c	cbp1	ARS-binding protein 1	0.667269	0.457273	0.550713	0.0020885	-0.860627	Down
SPAPB1E7.07	glt1	Glutamate synthase	0.60117	0.499091	0.551185	0.000614936	-0.859391	Down
SPAC1002.07c	-	spermidine/spermine/histone N1-acetyltransferase	0.569286	0.53396	0.551296	9.6441e-06	-0.859101	Down
SPNCRNA.1462	-	antisense RNA (predicted)	0.515632	0.592978	0.551569	0.000140222	-0.858386	Down
SPBC409.13	rib4	6,7-dimethyl-8-ribityllumazine synthase	0.558309	0.546185	0.552261	4.94635e-05	-0.856578	Down
SPBC11B10.02c	his3	Histidinol-phosphate aminotransferase	0.553669	0.552292	0.552988	0.000445725	-0.854681	Down
SPAC30D11.12	rpl3802	60S ribosomal protein L38-2	0.548523	0.559696	0.553286	0.00247133	-0.853903	Down
SPAC1786.01c	ptl2	Triacylglycerol lipase	0.478393	0.638203	0.553912	0.000152528	-0.852272	Down
SPAC11E3.09	pyp3	Tyrosine-protein phosphatase	0.557665	0.55053	0.554073	1.77107e-05	-0.851853	Down
SPNCRNA.953	-	intergenic RNA (predicted)	0.558469	0.550432	0.554425	0.00470355	-0.850935	Down
SPBP8B7.03c	rpl402	60S ribosomal protein L4-A	0.566643	0.543734	0.554751	0.00260939	-0.850088	Down
SPNCRNA.197	-	non-coding RNA (predicted)	0.514767	0.593964	0.554853	0.00350422	-0.849823	Down
SPBC3D6.06c	prs5	Ribose-phosphate pyrophosphokinase 5	0.641726	0.492184	0.555457	0.000530598	-0.848253	Down
SPNCRNA.1693	-	intergenic RNA (predicted)	0.674891	0.449211	0.555617	0.00532359	-0.847837	Down
SPAC977.09c	-	Putative lysophospholipase	0.553436	0.558539	0.556526	0.00093141	-0.845479	Down
SPNCRNA.128	rrk1	RNase P K-RNA	0.618575	0.506952	0.557077	0.0099332	-0.84405	Down
SPCC1281.06c	ole1	Probable acyl-CoA desaturase	0.559549	0.554825	0.557086	0.000169751	-0.844028	Down
SPNCRNA.1156	-	intergenic RNA (predicted), possible alternative UTR	0.504174	0.597821	0.557373	0.00694742	-0.843284	Down
SPAC17A5.14	exo2	5'-3' exoribonuclease 1	0.535133	0.582354	0.558052	3.1826e-05	-0.841528	Down
SPBC1348.10c	-	Putative lysophospholipase	0.56266	0.554033	0.558185	0.00273219	-0.841184	Down
SPAC328.10c	rps502	40S ribosomal protein S5-B	0.564595	0.552814	0.558615	0.00272458	-0.840075	Down
SPBC21C3.13	rps1901	40S ribosomal protein S19-A	0.610063	0.51748	0.559299	0.00229125	-0.838307	Down
SPBC649.02	rps1902	40S ribosomal protein S19-B	0.56614	0.553184	0.559509	0.000749867	-0.837767	Down
SPBC17G9.10	rpl1102	60S ribosomal protein L11-B	0.605702	0.521693	0.560231	0.00188581	-0.835906	Down
SPNCRNA.1594	rpl1801-antisense-1	rpl1801-antisense-1	0.600731	0.527491	0.56084	0.00271667	-0.834339	Down
SPBC3H7.05c	-	Uncharacterized membrane protein	0.492979	0.639008	0.560958	6.07406e-05	-0.834035	Down
SPAC6B12.15	cpc2	Guanine nucleotide-binding protein subunit beta-like protein	0.551468	0.570307	0.561163	0.00713174	-0.833508	Down
SPBC530.07c	-	Uncharacterized protein	0.528034	0.597525	0.562117	0.000205097	-0.831057	Down
SPBC1683.02	-	Uncharacterized deaminase	0.685942	0.466728	0.562131	0.0104437	-0.831022	Down
SPAC890.08	rpl31	60S ribosomal protein L31	0.582592	0.54481	0.562736	0.00122615	-0.829469	Down
SPBC16G5.05c	scs2	Vesicle-associated membrane protein-associated protein	0.551724	0.574328	0.563154	0.000204643	-0.828399	Down
SPBC365.03c	rpl2101	60S ribosomal protein L21-A	0.608166	0.524384	0.56346	0.00278813	-0.827616	Down
SPAC212.06c	-	RecQ DNA helicase-like protein	0.836497	0.327066	0.563626	0.062584	-0.82719	Down
SPBC106.18	rpl2501	60S ribosomal protein L25-A	0.599728	0.532886	0.564356	0.00227158	-0.825323	Down
SPNCRNA.1496	-	ntergenic RNA (predicted)	0.669606	0.473492	0.564433	0.00180171	-0.825126	Down
SPAC644.15	rpp101	60S acidic ribosomal protein P1-alpha 1	0.609432	0.520795	0.564812	0.00605247	-0.824157	Down
SPAC8F11.10c	pvg1	Pyruvyl transferase 1	0.523695	0.610904	0.564841	0.000164597	-0.824084	Down
SPAC29B12.04	snz1	Probable pyridoxal 5'-phosphate synthase subunit PDX1	0.601778	0.530003	0.56573	0.00391742	-0.821815	Down
SPAC22A12.04c	rps2201	40S ribosomal protein S22-A	0.574376	0.55891	0.566594	0.00304409	-0.819612	Down
SPAC3H1.06c	-	Uncharacterized transporter	0.918891	0.418142	0.567323	0.0428	-0.817758	Down
SPNCRNA.1343	-	intergenic RNA (predicted)	0.529755	0.606248	0.567923	0.000377609	-0.816232	Down
SPBC839.13c	rpl1601	60S ribosomal protein L16-B	0.586959	0.552285	0.568972	0.00303567	-0.813572	Down
SPBC24C6.04	put2	delta-1-pyrroline-5-carboxylate dehydrogenase	0.561524	0.577553	0.569617	0.000866917	-0.811936	Down
SPBC405.07	rpl3602	60S ribosomal protein L36-B	0.591036	0.549554	0.569844	9.10707e-05	-0.811362	Down
SPBC839.05c	rps1701	40S ribosomal protein S17-A	0.56837	0.571405	0.569929	0.00379639	-0.811147	Down
SPBC17G9.07	rps2402	40S ribosomal protein S24-B	0.604553	0.544863	0.573286	0.00261194	-0.802673	Down
SPAC23A1.11	rpl1602	60S ribosomal protein L16-A	0.572906	0.573743	0.57333	0.00566973	-0.802563	Down
SPSNORNA.41	snR46	box H/ACA small nucleolar RNA snR46	0.52271	0.613249	0.573378	0.0418167	-0.802442	Down
SPCPB1C11.03	-	Uncharacterized transporter	0.704915	0.4402	0.573929	0.0261613	-0.801057	Down
SPCC794.12c	mae2	NAD-dependent malic enzyme	0.484697	0.660125	0.573961	0.00441468	-0.800975	Down
SPCP1E11.09c	rpp103	60S acidic ribosomal protein P1-alpha 5	0.577593	0.571293	0.574392	0.00251565	-0.799892	Down
SPAC977.17	-	Uncharacterized membrane protein	0.45052	0.724263	0.574541	0.00161092	-0.799517	Down
SPBC16C6.11	rpl3201	60S ribosomal protein L32-B	0.620702	0.534239	0.574574	0.000938494	-0.799435	Down
SPAC11D3.04c	-	Uncharacterized protein	0.589396	0.56127	0.574686	4.9647e-05	-0.799153	Down
SPCC576.11	rpl15	60S ribosomal protein L15-A	0.609499	0.544902	0.574767	0.00328569	-0.798951	Down
SPAC23A1.03	apt1	Adenine phosphoribosyltransferase	0.581556	0.568116	0.574834	0.00380276	-0.798782	Down
SPBC18H10.02	lcf1	Long-chain-fatty-acid--CoA ligase 1	0.534104	0.62315	0.574984	0.00143731	-0.798407	Down
SPAC56E4.04c	cut6	Acetyl-CoA carboxylase	0.520148	0.636806	0.575232	0.0017075	-0.797785	Down
SPBC3E7.06c	fnx2	Vacuolar membrane amino acid uptake transporter fnx2	0.648607	0.519623	0.575935	0.000903469	-0.796022	Down
SPBC685.06	rps001	40S ribosomal protein S0-A	0.58078	0.571444	0.576023	0.00905073	-0.795802	Down
SPAC343.16	lys2	Homoaconitase, mitochondrial	0.586925	0.566869	0.576931	0.000186643	-0.793528	Down
SPAC8C9.08	rps5	40S ribosomal protein S5-A	0.581248	0.573452	0.577247	0.00344016	-0.792739	Down
SPAC977.16c	dak2	Dihydroxyacetone kinase 2	0.355185	0.793562	0.5786	0.148323	-0.789361	Down
SPBC336.10c	tif512	Eukaryotic translation initiation factor 5A-2	0.604592	0.557471	0.579391	0.00260075	-0.78739	Down
SPAC694.05c	rps2502	40S ribosomal protein S25-A	0.593328	0.564285	0.579528	0.000934233	-0.787051	Down
SPBC29A3.12	rps902	40S ribosomal protein S9-B	0.617044	0.545716	0.579794	0.00481161	-0.786388	Down
SPAC22A12.15c	bip1	Endoplasmic reticulum chaperone BiP	0.557027	0.607489	0.580497	0.00879021	-0.78464	Down
SPBC16D10.11c	rps1801	40S ribosomal protein S18-A	0.598147	0.564915	0.581408	0.00302931	-0.782377	Down
SPAC6G9.09c	rpl2401	60S ribosomal protein L24-A	0.604729	0.56195	0.582147	0.0043258	-0.780545	Down
SPBC359.05	abc3	Vacuolar heme ABC transmembrane exporter abc3	0.665917	0.503986	0.58267	0.00248555	-0.77925	Down
SPAC959.07	rps403	40S ribosomal protein S4-C	0.616727	0.551944	0.582732	0.00459148	-0.779095	Down
SPAC57A10.03	cyp1	Peptidyl-prolyl cis-trans isomerase ppi1	0.60008	0.565848	0.582756	0.000708984	-0.779037	Down
SPCC1753.02c	git3	Glucose receptor protein git3	0.586858	0.579926	0.583407	6.10103e-05	-0.777426	Down
SPBC839.08c	its8	GPI ethanolamine phosphate transferase 1	0.53928	0.635936	0.584967	0.000195084	-0.773573	Down
SPAC3G9.03	rpl2301	60S ribosomal protein L23-A	0.612967	0.561398	0.585249	0.00174501	-0.772878	Down
SPCC1682.14	rpl1902	60S ribosomal protein L19-B	0.590391	0.581589	0.585969	0.00694342	-0.771105	Down
SPAC13G6.02c	rps101	40S ribosomal protein S1-A	0.583946	0.588652	0.58636	0.00591987	-0.770141	Down
SPAC110.01	ppk1	Serine/threonine-protein kinase ppk1	0.705642	0.485859	0.587548	0.000722521	-0.76722	Down
SPBC2F12.04	rpl1701	60S ribosomal protein L17-A	0.578383	0.597468	0.587979	0.00573543	-0.766164	Down
SPAC13D6.02c	byr3	Cellular nucleic acid-binding protein homolog	0.600096	0.577035	0.588335	0.00837173	-0.765289	Down
SPAC3H5.07	rpl702	60S ribosomal protein L7-B	0.621647	0.561594	0.589415	0.00680249	-0.762645	Down
SPAC23H4.09	cdb4	Curved DNA-binding protein	0.584443	0.595514	0.590003	0.00296611	-0.761205	Down
SPBC1539.07c	fmd1	Probable S-(hydroxymethyl)glutathione dehydrogenase 1	0.589955	0.592003	0.59119	0.000110381	-0.758307	Down
SPBPB2B2.18	-	conserved fungal protein	0.507751	0.633132	0.592048	0.156315	-0.756215	Down
SPCC965.13	-	plasma membrane pyridoxal family transmembrane transporter	0.6083	0.57763	0.592293	9.34913e-05	-0.755618	Down
SPNCRNA.899	-	intergenic RNA (predicted)	0.536975	0.670905	0.592937	0.0407565	-0.754049	Down
SPBC18E5.06	rps21	40S ribosomal protein S21	0.606486	0.579312	0.593098	0.000556963	-0.753658	Down
SPCC1223.05c	rpl3702	60S ribosomal protein L37-B	0.644449	0.54511	0.593758	0.00129481	-0.752053	Down
SPAC10F6.01c	sir1	Sulfite reductase [NADPH] subunit beta	0.609391	0.579054	0.593779	0.000608844	-0.752003	Down
SPBC16G5.14c	rps3	40S ribosomal protein S3	0.628204	0.565274	0.595059	0.00520728	-0.748896	Down
SPBC1711.08	aha1	Uncharacterized protein	0.583274	0.612239	0.595941	0.00586061	-0.746759	Down
SPAC26F1.13c	lrs1	Putative leucine--tRNA ligase, cytoplasmic	0.60488	0.588137	0.596705	0.000484697	-0.744909	Down
SPCC162.11c	urk1	Uridine kinase	0.783104	0.487348	0.59739	0.0108534	-0.743256	Down
SPCC70.05c	nnk1	Probable serine/threonine-protein kinase	0.570184	0.623811	0.597652	7.55208e-05	-0.742622	Down
SPAC2G11.15c	tgs1	Trimethylguanosine synthase	0.635779	0.563449	0.598356	0.000121121	-0.740924	Down
SPNCRNA.160	-	Triacylglycerol lipase ptl1	0.75226	0.408833	0.599012	0.202589	-0.739344	Down
SPCC1450.16c	ptl1	Triacylglycerol lipase ptl1	0.525915	0.690601	0.59911	0.000809711	-0.739107	Down
SPBC839.04	rpl803	60S ribosomal protein L2-C	0.597996	0.600349	0.599197	0.00497211	-0.738898	Down
SPNCRNA.1096	SPCC1884.01-antisense-1	SPCC1884.01-antisense-1	0.599027	0.600902	0.599934	0.00328337	-0.737124	Down
SPBC1A4.02c	leu1	3-isopropylmalate dehydrogenase	0.60683	0.593516	0.600251	0.000563301	-0.736363	Down
SPNCRNA.625	rps2601-antisense-1	rps2601-antisense-1	0.554915	0.643729	0.600317	0.0126623	-0.736203	Down
SPBC776.11	rpl2801	60S ribosomal protein L28-B	0.651124	0.555961	0.600893	0.00383707	-0.734821	Down
SPAPB17E12.05	rpl3703	60S ribosomal protein L37-A	0.635478	0.569614	0.602006	0.000387733	-0.732151	Down
SPAC1687.06c	rpl44	Probable 60S ribosomal protein L28e	0.603142	0.602593	0.602867	0.00671017	-0.730088	Down
SPBPB8B6.06c	fex2	Fluoride export protein 2	0.627581	0.576322	0.602942	0.00297276	-0.729908	Down
SPAC8C9.05	dtd1	D-aminoacyl-tRNA deacylase	0.600756	0.606296	0.603837	7.50356e-05	-0.727768	Down
SPAC821.09	eng1	Primary septum endo-1,3(4)-beta-glucanase	0.649802	0.558714	0.604001	0.0126072	-0.727377	Down
SPNCRNA.872	eta2-antisense-1	eta2-antisense-1	0.509595	0.715457	0.604426	0.0495201	-0.726363	Down
SPBC1711.04	mtd1	Methylenetetrahydrofolate dehydrogenase	0.599101	0.609693	0.604431	0.00138394	-0.726351	Down
SPCC1183.08c	rpl101	60S ribosomal protein L1-B	0.604821	0.604231	0.604525	0.00968113	-0.726126	Down
SPAC1805.11c	rps2602	40S ribosomal protein S26-B	0.657196	0.557884	0.604703	0.00649572	-0.725701	Down
SPMIT.04	cox3	Cytochrome c oxidase subunit 3	0.49367	0.817665	0.605035	0.21405	-0.72491	Down
SPAC1F12.04c	-	Uncharacterized protein	0.572857	0.636727	0.605279	7.08358e-05	-0.724327	Down
SPBP4H10.13	rps2302	40S ribosomal protein S23-B	0.630042	0.584047	0.605685	0.00373998	-0.72336	Down
SPAC15E1.03	rpl42	60S ribosomal protein L42	0.630017	0.58321	0.606045	0.00311264	-0.722504	Down
SPAC1F12.02c	tma19	Translationally-controlled tumor protein homolog	0.625728	0.587954	0.606218	0.00532154	-0.722091	Down
SPNCRNA.28	prl28	non-coding RNA, poly(A) bearing (predicted)	0.601542	0.610978	0.606398	0.00248126	-0.721664	Down
SPBC1539.04	tts1	Tetra-spanning protein 1	0.572416	0.639404	0.606906	0.000136519	-0.720455	Down
SPCC1322.07c	mug150	Meiotically up-regulated gene 150 protein	0.619958	0.590536	0.606978	0.0586573	-0.720285	Down
SPBC2F12.07c	rpl802	60S ribosomal protein L2-B	0.634853	0.582694	0.607591	0.0242774	-0.718826	Down
SPAC4F8.14c	hcs1	Hydroxymethylglutaryl-CoA synthase	0.623489	0.593776	0.608302	0.000101968	-0.71714	Down
SPAC1F7.13c	rpl801	60S ribosomal protein L2-A	0.644187	0.579056	0.609732	0.0112826	-0.713752	Down
SPAC323.07c	-	Uncharacterized transporter	0.787251	0.480426	0.609768	0.021164	-0.713667	Down
SPAC3H5.10	rpl3202	60S ribosomal protein L32	0.656652	0.567278	0.609901	0.00587453	-0.713352	Down
SPCC285.15c	rps2802	40S ribosomal protein S28	0.639568	0.581811	0.610527	0.00106334	-0.711873	Down
SPAC27E2.03c	-	Obg-like ATPase, human OLA1 ortholog	0.645229	0.576741	0.610544	0.00496629	-0.711833	Down
SPACUNK4.16c	tps3	alpha,alpha-trehalose-phosphate synthase	0.586226	0.639572	0.611361	0.000169449	-0.709904	Down
SPNCRNA.1519	-	intergenic RNA poly(A)-bearing Prl89	1.17247	0.272555	0.61195	0.23629	-0.708515	Down
SPBC3E7.07c	-	Protein PBDC1 homolog	0.601892	0.624388	0.612523	6.89613e-05	-0.707164	Down
SPBC19F8.08	rps401	40S ribosomal protein S4-A	0.637128	0.590724	0.612848	0.00621184	-0.7064	Down
SPCC584.16c	-	Uncharacterized protein	0.560005	0.66294	0.613303	0.00137873	-0.705328	Down
SPBC800.11	-	Uncharacterized protein	0.631439	0.597927	0.614098	0.0160695	-0.70346	Down
SPAC4G9.20c	ymc1	Uncharacterized mitochondrial carrier	0.692939	0.545237	0.614182	0.00040648	-0.703262	Down
SPBC36.02c	-	Uncharacterized transporter	0.694278	0.540243	0.614454	0.00317492	-0.702623	Down
SPAC23G3.03	sib2	L-ornithine N(5)-monooxygenase	0.562403	0.660201	0.614846	0.00285564	-0.701702	Down
SPNCRNA.1203	rec7-antisense-1	rec7-antisense-1	0.610951	0.619597	0.615198	0.00301701	-0.700877	Down
SPNCRNA.634	shk2-antisense-1	shk2-antisense-1	0.535507	0.707483	0.615402	0.0309079	-0.700399	Down
SPCC5E4.07	rpl2802	60S ribosomal protein L28-A	0.665457	0.573176	0.61605	0.00618176	-0.69888	Down
SPBC887.10	mcs4	Response regulator mcs4	0.639868	0.595694	0.617831	0.000119982	-0.694717	Down
SPAC3A11.04	sei1	Seipin homolog	0.617662	0.617832	0.618388	0.000661098	-0.693416	Down
SPCC794.07	lat1	Dihydrolipoyllysine-residue acetyltransferase component of pyruvate dehydrogenase complex, mitochondrial	0.625661	0.610789	0.6185	0.00163066	-0.693153	Down
SPAC8F11.02c	dph3	Diphthamide biosynthesis protein 3	0.653164	0.586185	0.618593	0.00022667	-0.692938	Down
SPAC4G9.16c	rpl901	60S ribosomal protein L9-A	0.6447	0.595842	0.618897	0.00580245	-0.692229	Down
SPBP8B7.06	rpp201	60S acidic ribosomal protein P2-alpha	0.647707	0.591009	0.618901	0.0160311	-0.69222	Down
SPBC337.16	cho1	Phosphatidyl-N-methylethanolamine N-methyltransferase	0.587936	0.649244	0.620614	0.000774415	-0.688232	Down
SPAC24B11.13	hem3	Porphobilinogen deaminase[...]	0.598704	0.642768	0.620702	0.000114756	-0.688028	Down
SPAC2C4.16c	rps801	40S ribosomal protein S8-A	0.6295	0.612442	0.620766	0.00455759	-0.687878	Down
SPCC1494.07	trm72	Uncharacterized protein	0.599828	0.643223	0.620991	0.000238028	-0.687355	Down
SPNCRNA.1297	-	ntergenic RNA (predicted), possible alternative UTR	0.521236	0.771131	0.621036	0.0183619	-0.68725	Down
SPCC364.07	ser3	Putative D-3-phosphoglycerate dehydrogenase	0.678044	0.5605	0.621081	0.0310139	-0.687146	Down
SPAC1805.12c	uep1	Ubiquitin-60S ribosomal protein L40	0.631824	0.610985	0.621132	0.0103345	-0.687029	Down
SPBC83.02c	rpl4302	60S ribosomal protein L43-B[...]	0.669236	0.578108	0.621149	0.00030632	-0.686989	Down
SPNCRNA.1611	hhf3-antisense-1	hhf3-antisense-1	0.627001	0.617565	0.622158	0.000794429	-0.684648	Down
SPCC1672.01	-	Probable histidinol-phosphatase	0.594116	0.65404	0.623719	0.000298506	-0.681033	Down
SPCC613.05c	rpl35	60S ribosomal protein L35	0.637737	0.610989	0.624342	0.00590932	-0.679592	Down
SPAC23C11.02c	rps23	40S ribosomal protein S23-A	0.684692	0.576011	0.625964	0.00547609	-0.675849	Down
SPAC56E4.05	snd2	SRP-independent targeting protein 2 homolog	0.640422	0.612748	0.626657	0.000201758	-0.674252	Down
SPNCRNA.1623	tad2-antisense-1	tad2-antisense-1	0.49367	0.817665	0.626774	0.578976	-0.673982	Down
SPNCRNA.198	-	non-coding RNA	0.49367	0.817665	0.626815	0.59646	-0.673888	Down
SPAC644.09	-	Pyridoxal phosphate homeostasis protein	0.649065	0.6066	0.627046	0.000203086	-0.673357	Down
SPAC14C4.09	agn1	Glucan endo-1,3-alpha-glucosidase agn1	0.613845	0.641763	0.627125	0.00474572	-0.673176	Down
SPAC9G1.03c	rpl3001	60S ribosomal protein L30-1	0.661543	0.596632	0.627538	0.00636933	-0.672225	Down
SPBC725.01	maa1	Aspartate aminotransferase, mitochondrial	0.675014	0.584009	0.627587	0.00396891	-0.672112	Down
SPCC338.07c	-a15	N-terminal acetyltransferase A complex subunit nat1	0.609984	0.645654	0.627836	0.000790416	-0.671539	Down
SPAC13G6.07c	rps601	40S ribosomal protein S6-A	0.628818	0.628232	0.628523	0.0170745	-0.669962	Down
SPAC22A12.13	mug84	Meiotically up-regulated gene 84 protein	0.686959	0.577299	0.629296	0.000215071	-0.66819	Down
SPAC18G6.09c	edc1	Uncharacterized protein	0.535685	0.726814	0.62932	0.0388948	-0.668134	Down
SPBC19G7.03c	rps3002	40S ribosomal protein S30-B	0.636649	0.62231	0.629599	0.0024846	-0.667494	Down
SPAC56F8.16	esc1	DNA-binding transcription factor Esc1	0.732122	0.536692	0.63127	0.00186613	-0.663672	Down
SPCC4E9.02	cig1	G2/mitotic-specific cyclin cig1	0.631762	0.631008	0.631462	9.71865e-05	-0.663233	Down
SPCC1795.05c	ura6	Uridylate kinase	0.726574	0.557322	0.633609	0.000901389	-0.658335	Down
SPAC13A11.03	mcp7	Meiotic coiled-coil protein 7	0.572134	0.668303	0.634055	0.043286	-0.657319	Down
SPNCRNA.1465	rps1601-antisense-1	rps1601-antisense-1	0.684361	0.59693	0.634524	0.00455073	-0.656253	Down
SPNCRNA.606	isp3-antisense-1	isp3-antisense-1	0.500623	0.858549	0.634676	0.204411	-0.655907	Down
SPCC24B10.09	rps1702	40S ribosomal protein S17-B	0.64806	0.6219	0.634853	0.00535338	-0.655506	Down
SPCC1259.09c	pdx1	Probable pyruvate dehydrogenase protein X component, mitochondrial	0.659952	0.607693	0.635269	0.0117124	-0.654561	Down
SPAC3A12.10	rpl2001	60S ribosomal protein L20-A	0.657103	0.615648	0.635286	0.0105988	-0.654522	Down
SPBP22H7.08	rps1002	40S ribosomal protein S10-B	0.666966	0.606049	0.635385	0.00929554	-0.654298	Down
SPNCRNA.608	-	antisense RNA (predicted)	0.644545	0.626816	0.636166	0.0268276	-0.652526	Down
SPAPB1E7.12	rps602	40S ribosomal protein S6-B	0.640365	0.632364	0.636248	0.0136246	-0.652338	Down
SPAC1805.02c	etf2	Probable electron transfer flavoprotein subunit beta	0.657106	0.617482	0.636725	0.000171594	-0.651258	Down
SPAC13G7.02c	ssa1	Probable heat shock protein ssa1	0.528778	0.790051	0.637616	0.017641	-0.649241	Down
SPBC26H8.06	grx4	Monothiol glutaredoxin-4	0.705784	0.566091	0.637698	0.00216912	-0.649055	Down
SPBC428.11	met17	Homocysteine synthase	0.670289	0.598897	0.637766	0.00373875	-0.648901	Down
SPNCRNA.935	-	intergenic RNA (predicted), possible alternative UTR	1.06962	0.454258	0.637947	0.182357	-0.648492	Down
SPAC26A3.04	rpl2002	60S ribosomal protein L20-B	0.646468	0.631312	0.638762	0.00767303	-0.646649	Down
SPCC1672.10	mis16	Histone acetyltransferase type B subunit 2	0.643238	0.634729	0.638963	0.000143714	-0.646195	Down
SPBC56F2.12	ilv5	Probable ketol-acid reductoisomerase, mitochondrial	0.660851	0.618154	0.639306	0.00491963	-0.645422	Down
SPCC1259.08	-	Uncharacterized protein	0.599975	0.681575	0.639338	0.000316202	-0.645349	Down
SPBC1861.05	-	Pseudouridine-metabolizing bifunctional protein	0.851953	0.50969	0.640469	0.029962	-0.6428	Down
SPCC191.02c	acs1	Probable acetyl-coenzyme A synthetase	0.635742	0.645041	0.64048	0.00076378	-0.642774	Down
SPAC1039.11c	gto1	Uncharacterized family 31 glucosidase	0.644107	0.637298	0.641106	0.00898664	-0.641365	Down
SPBC3E7.16c	leu3	2-isopropylmalate synthase	0.653305	0.628703	0.641545	0.0161229	-0.640377	Down
SPCC663.05c	cia1	Histone chaperone cia1	0.670285	0.615256	0.641549	0.000209959	-0.640369	Down
SPAC589.10c	ubi5	Ubiquitin-40S ribosomal protein S27b	0.640397	0.64339	0.64188	0.00603375	-0.639623	Down
SPAC23H3.13c	gpa2	Guanine nucleotide-binding protein alpha-2 subunit	0.618479	0.6651	0.642066	0.000220964	-0.639206	Down
SPAC25G10.06	rps2801	40S ribosomal protein S28-A	0.672941	0.611089	0.642271	0.00269334	-0.638745	Down
SPBC56F2.02	rpl1901	60S ribosomal protein L19-A	0.656906	0.629706	0.642485	0.00917859	-0.638266	Down
SPAC23A1.08c	rpl3401	60S ribosomal protein L34-A	0.700884	0.590359	0.642704	0.00851942	-0.637773	Down
SPAC1039.05c	klf1	Zinc finger protein klf1[...]	0.698128	0.598123	0.643018	0.00361277	-0.637068	Down
SPBC1711.13	his2	Histidinol dehydrogenase	0.670457	0.615425	0.643095	0.00265316	-0.636897	Down
SPAC977.11	fex1	Fluoride export protein 1	0.648033	0.638306	0.643133	0.00490976	-0.636812	Down
SPAC589.05c	qtr3	Queuosine salvage protein	0.613508	0.676789	0.643928	0.000349062	-0.635029	Down
SPAC56F8.13	-	Uncharacterized protein C56F8.13	0.694633	0.595351	0.643934	0.00505959	-0.635014	Down
SPAC20H4.05c	mde1	Methylthioribulose-1-phosphate dehydratase	0.678425	0.612025	0.644007	0.000243279	-0.634851	Down
SPAC1834.03c	hhf1	Histone H4	0.662455	0.627963	0.644203	0.00582546	-0.634412	Down
SPAC926.09c	fas1	Fatty acid synthase subunit beta	0.608228	0.682136	0.644388	0.00558877	-0.633999	Down
SPAC15E1.09	grx2	Glutaredoxin-2	0.691138	0.597994	0.645522	0.0418928	-0.631462	Down
SPBC29A3.04	rpl8	60S ribosomal protein L8	0.670931	0.622547	0.645769	0.0159818	-0.630911	Down
SPAC3F10.18c	rpl4102	60S ribosomal protein L41-B	0.594405	0.720837	0.646054	0.0219197	-0.630273	Down
SPCC1906.01	mpg1	Mannose-1-phosphate guanyltransferase	0.596314	0.688315	0.646912	0.0153103	-0.628358	Down
SPCC126.11c	-	Uncharacterized RNA-binding protein	0.626732	0.668047	0.64727	9.87788e-05	-0.627562	Down
SPBC365.14c	uge1	UDP-glucose 4-epimerase uge1	0.661888	0.638445	0.648885	0.00395242	-0.623966	Down
SPBC3F6.03	trr1	Thioredoxin reductase	0.659284	0.638522	0.648897	0.000427796	-0.623939	Down
SPAC5D6.01	rps2202	40S ribosomal protein S22-B	0.693503	0.611784	0.650398	0.00456667	-0.620605	Down
SPAC22H12.04c	rps102	40S ribosomal protein S1-B	0.655719	0.645675	0.650663	0.0207323	-0.620018	Down
SPAC17C9.16c	mfs1	Transporter mfs1	0.609728	0.700213	0.651064	0.00222887	-0.61913	Down
SPCC1795.12c	-	Uncharacterized protein	0.626542	0.676306	0.651415	0.000166256	-0.618351	Down
SPCC1322.11	rpl2302	60S ribosomal protein L23-B	0.693783	0.614095	0.651518	0.00632081	-0.618123	Down
SPAC186.04c	-	Uncharacterized protein	0.57515	0.738854	0.651805	0.083183	-0.617487	Down
SPCC622.19	jmj4	JmjC domain-containing protein 4	0.637998	0.664795	0.652207	0.000435265	-0.616599	Down
SPBC1105.11c	hht3	Histone H3.3	0.645884	0.660514	0.653056	0.00120076	-0.614722	Down
SPBC1539.03c	arg41	Probable argininosuccinate lyase	0.694118	0.6155	0.653121	0.00929942	-0.614578	Down
SPAC694.04c	-	nuclear/mitochondrial metal-dependent protein hydrolase, human MYG1 ortholog	0.631233	0.676278	0.6533	0.00206115	-0.614183	Down
SPBC28F2.11	hmo1	HMG box-containing protein	0.636756	0.670748	0.653638	0.000646542	-0.613435	Down
SPCC1902.01	gaf1	Transcription factor gaf1	0.671463	0.637469	0.653856	0.00025276	-0.612954	Down
SPAC17D4.01	pex7	Peroxisomal targeting signal 2 receptor	0.625409	0.675286	0.653994	0.0607705	-0.612651	Down
SPBC21C3.19	rtc3	SDO1-like protein	0.695941	0.597924	0.654173	0.0321213	-0.612257	Down
SPCC1840.08c	pdi5	Uncharacterized protein	0.644409	0.664797	0.654266	0.000297763	-0.612051	Down
SPBC1289.10c	adn2	Adhesion defective protein 2	0.575949	0.728862	0.654393	0.00173412	-0.61177	Down
SPBC1685.10	rps27	40S ribosomal protein S27	0.737243	0.580754	0.654656	0.00237462	-0.611192	Down
SPCC330.14c	rpl2402	60S ribosomal protein L24-B	0.650426	0.659195	0.654687	0.0123228	-0.611123	Down
SPAC3A12.16c	tim17	Mitochondrial import inner membrane translocase subunit tim17	0.689697	0.624719	0.654688	0.000539322	-0.611121	Down
SPBC23E6.09	ssn6	General transcriptional corepressor	0.681349	0.631112	0.654788	0.000214852	-0.6109	Down
SPCC23B6.04c	pdr16	CRAL-TRIO domain-containing protein	0.634711	0.676773	0.655427	0.00139469	-0.609492	Down
SPAC17G8.06c	-	Dihydroxy-acid dehydratase, mitochondrial	0.636734	0.676456	0.655824	0.00341025	-0.60862	Down
SPCC1795.11	sum3	ATP-dependent RNA helicase ded1	0.62404	0.689793	0.656242	0.0129396	-0.6077	Down
SPBC13A2.03	-	Putative phosphatidate cytidylyltransferase	0.691814	0.622854	0.656284	0.000404837	-0.607609	Down
SPBC215.01	-	TBC domain-containing protein	0.649828	0.6642	0.656891	0.000201157	-0.606274	Down
SPCC1393.03	rps1501	40S ribosomal protein S15-A	0.6707	0.644554	0.657217	0.00931598	-0.605559	Down
SPNCRNA.1550	-	intergenic RNA (predicted), possible alternative UTR	0.611495	0.715457	0.657435	0.00918755	-0.60508	Down
SPAC6C3.04	cit1	Probable citrate synthase, mitochondrial	0.716261	0.600909	0.657758	0.0463208	-0.604372	Down
SPBC660.14	mik1	Mitosis inhibitor protein kinase mik1	0.580429	0.76228	0.657782	0.00289416	-0.604319	Down
SPBC8D2.06	irs1	Isoleucine--tRNA ligase, cytoplasmic	0.689701	0.624748	0.657997	0.00202905	-0.603846	Down
SPCC757.11c	-	Uncharacterized MFS-type transporter	0.698431	0.617633	0.658541	0.00425494	-0.602655	Down
SPBPB2B2.17c	ftm7	sub-telomeric 5Tm protein family Ftm7	0.831445	0.553902	0.65879	0.170125	-0.602109	Down
SPAC110.04c	pss1	Heat shock protein homolog pss1	0.623866	0.699333	0.658794	0.0764826	-0.602101	Down
SPCC31H12.04c	rpl1202	60S ribosomal protein L12-B	0.676292	0.642661	0.658875	0.0191052	-0.601922	Down
SPBPB7E8.02	-	PSP1 family protein	0.734824	0.5937	0.658954	0.00544665	-0.601751	Down
SPBC29A10.16c	-	Probable cytochrome b5 1	0.633365	0.689837	0.659109	0.000970966	-0.601412	Down
SPAC1783.08c	rpl1502	60S ribosomal protein L15-B	0.706778	0.618681	0.659218	0.0129337	-0.601172	Down
SPAC24H6.07	rps901	40S ribosomal protein S9	0.677762	0.643205	0.659292	0.0260682	-0.60101	Down

## Sheet: Table S6 
Table S6. GO analysis of genes differentially expressed in vegetative cells
GO analysis of genes showing increased expression (mug174Δ/WT_logFC > 0.6)
Category_Name	External_ID	Description	Over_represented/under_represented	List_Frequency	Background_Frequency	Log10(P)	Genes_In_Common/Interacting_Gene_Pair
GO Biological Process	GO:0000003;	reproduction	Enriched	16.7364016736402 (40/239)	7.02881619937695 (361/5136)	-4.35211	SPAC6G9.13c;SPBC646.17c;SPAC4A8.04;SPAC13G6.12c;SPAC20G4.02c;SPBC8D2.19;SPBC1347.12;SPCC285.07c;SPAC17A5.18c;SPCC1906.04;SPBC16C6.14;SPAC25G10.04c;SPAC1296.03c;SPCC285.06c;SPAC6F12.09;SPAC222.15;SPAC3C7.06c;SPAC14C4.03;SPBC29A10.02;SPAPB8E5.05;SPBC2G2.09c;SPCC70.12c;SPAC458.04c;SPBC2D10.06;SPBC23G7.09;SPCC306.10;SPAC1002.06c;SPAC3A11.05c;SPAC11H11.04;SPAC13C5.03;SPAC27F1.04c;SPBC19C2.05;SPAC23C4.…
GO Biological Process	GO:0051321;	meiotic cell cycle	Enriched	13.3891213389121 (32/239)	5.21806853582555 (268/5136)	-3.8948	SPAC6G9.13c;SPBC646.17c;SPAC13G6.12c;SPBC8D2.19;SPBC1347.12;SPCC285.07c;SPAC17A5.18c;SPCC1906.04;SPAC25G10.04c;SPBC16C6.14;SPCC285.06c;SPAC6F12.09;SPAC222.15;SPAC3C7.06c;SPAC14C4.03;SPBC29A10.02;SPBC2G2.09c;SPAC458.04c;SPBC2D10.06;SPCC306.10;SPBC23G7.09;SPAC3A11.05c;SPAC1002.06c;SPAC27F1.04c;SPBC19C2.05;SPCC970.11c;SPBC119.14;SPBP35G2.03c;SPAC6G9.16c;SPBC1198.12;SPBC337.08c;SPCC4E9.01c;
GO Biological Process	GO:0007126;	meiotic nuclear division	Enriched	11.2970711297071 (27/239)	4.3613707165109 (224/5136)	-3.17973	SPAC6G9.13c;SPBC646.17c;SPAC13G6.12c;SPBC8D2.19;SPBC1347.12;SPCC285.07c;SPAC17A5.18c;SPCC1906.04;SPBC16C6.14;SPAC25G10.04c;SPCC285.06c;SPAC6F12.09;SPAC222.15;SPAC3C7.06c;SPAC14C4.03;SPBC29A10.02;SPAC458.04c;SPBC2D10.06;SPCC306.10;SPAC1002.06c;SPAC3A11.05c;SPAC27F1.04c;SPBC119.14;SPCC970.11c;SPBP35G2.03c;SPBC1198.12;SPCC4E9.01c;
GO Biological Process	GO:1903046;	meiotic cell cycle process	Enriched	11.2970711297071 (27/239)	4.51713395638629 (232/5136)	-2.94352	SPAC6G9.13c;SPBC646.17c;SPAC13G6.12c;SPBC8D2.19;SPBC1347.12;SPCC285.07c;SPAC17A5.18c;SPCC1906.04;SPBC16C6.14;SPAC25G10.04c;SPCC285.06c;SPAC6F12.09;SPAC222.15;SPAC3C7.06c;SPAC14C4.03;SPBC29A10.02;SPBC2G2.09c;SPAC458.04c;SPCC306.10;SPAC1002.06c;SPAC3A11.05c;SPAC27F1.04c;SPBC119.14;SPCC970.11c;SPBP35G2.03c;SPBC1198.12;SPCC4E9.01c;
GO Biological Process	GO:0019953;	sexual reproduction	Enriched	8.78661087866109 (21/239)	3.3683800623053 (173/5136)	-2.26811	SPAC4A8.04;SPAC13G6.12c;SPAC20G4.02c;SPBC8D2.19;SPCC285.07c;SPCC1906.04;SPBC16C6.14;SPAC1296.03c;SPCC285.06c;SPAC3C7.06c;SPBC29A10.02;SPAPB8E5.05;SPCC70.12c;SPBC23G7.09;SPCC306.10;SPAC11H11.04;SPAC13C5.03;SPBC19C2.05;SPAC23C4.07;SPCC970.11c;SPBC1198.12;
GO analysis of genes showing decreased expression (mug174Δ/WT_logFC<-0.6)
Category_Name	External_ID	Description	Over_represented/under_represented	List_Frequency	Background_Frequency	Log10(P)	Genes_In_Common/Interacting_Gene_Pair
GO Biological Process	GO:0002181;	cytoplasmic translation	Enriched	31.0626702997275 (114/367)	4.7702492211838 (245/5136)	-66.1731	SPAC1071.08;SPAC644.15;SPBC839.04;SPCC1322.11;SPAC15E1.03;SPBP22H7.08;SPCC285.15c;SPAC5D6.01;SPBC649.02;SPBC30D10.18c;SPCC18.14c;SPCC1259.01c;SPAC6G9.09c;SPCC1795.11;SPBC8D2.06;SPCC1393.03;SPBC21C3.13;SPBC3D6.15;SPAC3H5.07;SPAC4G9.16c;SPCC31H12.04c;SPAC25G10.06;SPCC576.11;SPAC1805.11c;SPBC839.05c;SPAC3G9.03;SPCC24B10.09;SPBC21B10.10;SPBP8B7.06;SPBP4H10.13;SPCC1183.08c;SPBC2F12.04;SPBC839.13c;SPCP…	GO:1901564;	organonitrogen compound metabolic process	Enriched	23.4104046242775 (81/346)	10.1246105919003 (520/5136)	-9.74147	SPBC3E7.16c;SPCC1672.03c;SPBC14F5.13c;SPAC23H4.06;SPBC11B10.02c;SPAC2E1P3.04;SPBC4B4.01c;SPAC19G12.03;SPAPB1E7.07;SPCC1235.02;SPAC222.08c;SPAC24B11.13;SPAC144.03;SPAC1B3.01c;SPBC660.16;SPBC725.14;SPBC24C6.04;SPBC19F5.04;SPBC1711.13;SPBPB2B2.06c;SPAC1093.02;SPBC839.16;SPAC19D5.07;SPBC23E6.06c;SPAC821.11;SPAC10F6.01c;SPAC26F1.13c;SPAC4C5.01;SPAC23G3.03;SPAC4D7.06c;SPBC1703.08c;SPAP7G5.04c;SPAC1039.…		GO:1901564;	organonitrogen compound metabolic process	Enriched	23.4104046242775 (81/346)	10.1246105919003 (520/5136)	-9.74147	SPBC3E7.16c;SPCC1672.03c;SPBC14F5.13c;SPAC23H4.06;SPBC11B10.02c;SPAC2E1P3.04;SPBC4B4.01c;SPAC19G12.03;SPAPB1E7.07;SPCC1235.02;SPAC222.08c;SPAC24B11.13;SPAC144.03;SPAC1B3.01c;SPBC660.16;SPBC725.14;SPBC24C6.04;SPBC19F5.04;SPBC1711.13;SPBPB2B2.06c;SPAC1093.02;SPBC839.16;SPAC19D5.07;SPBC23E6.06c;SPAC821.11;SPAC10F6.01c;SPAC26F1.13c;SPAC4C5.01;SPAC23G3.03;SPAC4D7.06c;SPBC1703.08c;SPAP7G5.04c;SPAC1039.…		GO:1901564;	organonitrogen compound metabolic process	Enriched	23.4104046242775 (81/346)	10.1246105919003 (520/5136)	-9.74147	SPBC3E7.16c;SPCC1672.03c;SPBC14F5.13c;SPAC23H4.06;SPBC11B10.02c;SPAC2E1P3.04;SPBC4B4.01c;SPAC19G12.03;SPAPB1E7.07;SPCC1235.02;SPAC222.08c;SPAC24B11.13;SPAC144.03;SPAC1B3.01c;SPBC660.16;SPBC725.14;SPBC24C6.04;SPBC19F5.04;SPBC1711.13;SPBPB2B2.06c;SPAC1093.02;SPBC839.16;SPAC19D5.07;SPBC23E6.06c;SPAC821.11;SPAC10F6.01c;SPAC26F1.13c;SPAC4C5.01;SPAC23G3.03;SPAC4D7.06c;SPBC1703.08c;SPAP7G5.04c;SPAC1039.…		GO:1901564;	organonitrogen compound metabolic process	Enriched	23.4104046242775 (81/346)	10.1246105919003 (520/5136)	-9.74147	SPBC3E7.16c;SPCC1672.03c;SPBC14F5.13c;SPAC23H4.06;SPBC11B10.02c;SPAC2E1P3.04;SPBC4B4.01c;SPAC19G12.03;SPAPB1E7.07;SPCC1235.02;SPAC222.08c;SPAC24B11.13;SPAC144.03;SPAC1B3.01c;SPBC660.16;SPBC725.14;SPBC24C6.04;SPBC19F5.04;SPBC1711.13;SPBPB2B2.06c;SPAC1093.02;SPBC839.16;SPAC19D5.07;SPBC23E6.06c;SPAC821.11;SPAC10F6.01c;SPAC26F1.13c;SPAC4C5.01;SPAC23G3.03;SPAC4D7.06c;SPBC1703.08c;SPAP7G5.04c;SPAC1039.…		GO:1901564;	organonitrogen compound metabolic process	Enriched	23.4104046242775 (81/346)	10.1246105919003 (520/5136)	-9.74147	SPBC3E7.16c;SPCC1672.03c;SPBC14F5.13c;SPAC23H4.06;SPBC11B10.02c;SPAC2E1P3.04;SPBC4B4.01c;SPAC19G12.03;SPAPB1E7.07;SPCC1235.02;SPAC222.08c;SPAC24B11.13;SPAC144.03;SPAC1B3.01c;SPBC660.16;SPBC725.14;SPBC24C6.04;SPBC19F5.04;SPBC1711.13;SPBPB2B2.06c;SPAC1093.02;SPBC839.16;SPAC19D5.07;SPBC23E6.06c;SPAC821.11;SPAC10F6.01c;SPAC26F1.13c;SPAC4C5.01;SPAC23G3.03;SPAC4D7.06c;SPBC1703.08c;SPAP7G5.04c;SPAC1039.…		GO:1901564;	organonitrogen compound metabolic process
GO Biological Process	GO:0043436;	oxoacid metabolic process	Enriched	16.6212534059946 (61/367)	6.23052959501558 (320/5136)	-10.2637	SPBC3E7.16c;SPAC20H4.05c;SPBP4H10.15;SPAC23H4.06;SPBC11B10.02c;SPCC794.07;SPAPB1E7.07;SPCC1235.02;SPBC8D2.06;SPBP4H10.11c;SPBC359.02;SPCC1281.06c;SPAC144.03;SPBC56F2.12;SPAC17G8.06c;SPBC660.16;SPBC13A2.03;SPBC1711.04;SPBC24C6.04;SPBC1539.03c;SPBC1711.13;SPAC186.03;SPBC839.16;SPBPB21E7.09;SPAC10F6.01c;SPAC26F1.13c;SPCC364.07;SPCC1672.01;SPAC29B12.04;SPAC13F5.03c;SPBC8E4.03;SPBC1709.02c;SPAC25G10.0…	GO:0044281;	small molecule metabolic process	Enriched	26.3005780346821 (91/346)	12.0716510903427 (620/5136)	-9.74147	SPBC3E7.16c;SPCC1672.03c;SPBC14F5.13c;SPAC23H4.06;SPBC11B10.02c;SPAC1687.12c;SPBC4B4.01c;SPAPB1E7.07;SPCC1235.02;SPAC222.08c;SPBC14C8.15;SPAC922.06;SPAC27D7.06;SPBC1347.09;SPAC144.03;SPBC1539.06;SPAC1B3.01c;SPBC660.16;SPAC23C11.04c;SPBC725.14;SPBC337.15c;SPBC1773.17c;SPBC8D2.15;SPBC24C6.04;SPBC19F5.04;SPBC1711.13;SPBPB2B2.06c;SPAC1093.02;SPBC839.16;SPAC13G7.05;SPAC19D5.07;SPBC23E6.06c;SPAC821.11;…		GO:0044281;	small molecule metabolic process	Enriched	26.3005780346821 (91/346)	12.0716510903427 (620/5136)	-9.74147	SPBC3E7.16c;SPCC1672.03c;SPBC14F5.13c;SPAC23H4.06;SPBC11B10.02c;SPAC1687.12c;SPBC4B4.01c;SPAPB1E7.07;SPCC1235.02;SPAC222.08c;SPBC14C8.15;SPAC922.06;SPAC27D7.06;SPBC1347.09;SPAC144.03;SPBC1539.06;SPAC1B3.01c;SPBC660.16;SPAC23C11.04c;SPBC725.14;SPBC337.15c;SPBC1773.17c;SPBC8D2.15;SPBC24C6.04;SPBC19F5.04;SPBC1711.13;SPBPB2B2.06c;SPAC1093.02;SPBC839.16;SPAC13G7.05;SPAC19D5.07;SPBC23E6.06c;SPAC821.11;…		GO:0044281;	small molecule metabolic process	Enriched	26.3005780346821 (91/346)	12.0716510903427 (620/5136)	-9.74147	SPBC3E7.16c;SPCC1672.03c;SPBC14F5.13c;SPAC23H4.06;SPBC11B10.02c;SPAC1687.12c;SPBC4B4.01c;SPAPB1E7.07;SPCC1235.02;SPAC222.08c;SPBC14C8.15;SPAC922.06;SPAC27D7.06;SPBC1347.09;SPAC144.03;SPBC1539.06;SPAC1B3.01c;SPBC660.16;SPAC23C11.04c;SPBC725.14;SPBC337.15c;SPBC1773.17c;SPBC8D2.15;SPBC24C6.04;SPBC19F5.04;SPBC1711.13;SPBPB2B2.06c;SPAC1093.02;SPBC839.16;SPAC13G7.05;SPAC19D5.07;SPBC23E6.06c;SPAC821.11;…		GO:0044281;	small molecule metabolic process	Enriched	26.3005780346821 (91/346)	12.0716510903427 (620/5136)	-9.74147	SPBC3E7.16c;SPCC1672.03c;SPBC14F5.13c;SPAC23H4.06;SPBC11B10.02c;SPAC1687.12c;SPBC4B4.01c;SPAPB1E7.07;SPCC1235.02;SPAC222.08c;SPBC14C8.15;SPAC922.06;SPAC27D7.06;SPBC1347.09;SPAC144.03;SPBC1539.06;SPAC1B3.01c;SPBC660.16;SPAC23C11.04c;SPBC725.14;SPBC337.15c;SPBC1773.17c;SPBC8D2.15;SPBC24C6.04;SPBC19F5.04;SPBC1711.13;SPBPB2B2.06c;SPAC1093.02;SPBC839.16;SPAC13G7.05;SPAC19D5.07;SPBC23E6.06c;SPAC821.11;…		GO:0044281;	small molecule metabolic process	Enriched	26.3005780346821 (91/346)	12.0716510903427 (620/5136)	-9.74147	SPBC3E7.16c;SPCC1672.03c;SPBC14F5.13c;SPAC23H4.06;SPBC11B10.02c;SPAC1687.12c;SPBC4B4.01c;SPAPB1E7.07;SPCC1235.02;SPAC222.08c;SPBC14C8.15;SPAC922.06;SPAC27D7.06;SPBC1347.09;SPAC144.03;SPBC1539.06;SPAC1B3.01c;SPBC660.16;SPAC23C11.04c;SPBC725.14;SPBC337.15c;SPBC1773.17c;SPBC8D2.15;SPBC24C6.04;SPBC19F5.04;SPBC1711.13;SPBPB2B2.06c;SPAC1093.02;SPBC839.16;SPAC13G7.05;SPAC19D5.07;SPBC23E6.06c;SPAC821.11;…		GO:0044281;	small molecule metabolic process
GO Biological Process	GO:0019752;	carboxylic acid metabolic process	Enriched	16.3487738419619 (60/367)	6.07476635514019 (312/5136)	-10.2382	SPBC3E7.16c;SPAC20H4.05c;SPBP4H10.15;SPAC23H4.06;SPBC11B10.02c;SPCC794.07;SPAPB1E7.07;SPCC1235.02;SPBC8D2.06;SPBP4H10.11c;SPBC359.02;SPCC1281.06c;SPAC144.03;SPBC56F2.12;SPAC17G8.06c;SPBC660.16;SPBC13A2.03;SPBC1711.04;SPBC24C6.04;SPBC1539.03c;SPBC1711.13;SPAC186.03;SPBC839.16;SPBPB21E7.09;SPAC10F6.01c;SPAC26F1.13c;SPCC364.07;SPCC1672.01;SPAC29B12.04;SPAC13F5.03c;SPBC8E4.03;SPBC1709.02c;SPAC25G10.0…	GO:0043436;	oxoacid metabolic process	Enriched	15.606936416185 (54/346)	6.23052959501558 (320/5136)	-6.98598	SPBC3E7.16c;SPAC23H4.06;SPBC11B10.02c;SPAPB1E7.07;SPCC1235.02;SPAC922.06;SPAC27D7.06;SPAC144.03;SPBC1539.06;SPBC660.16;SPBC725.14;SPBC1773.17c;SPBC8D2.15;SPBC24C6.04;SPBC19F5.04;SPBC1711.13;SPBC839.16;SPAC19D5.07;SPAC821.11;SPAC10F6.01c;SPAC26F1.13c;SPBC1703.08c;SPAP7G5.04c;SPAC1039.10;SPAC1687.21;SPAC2F3.11;SPCC364.07;SPBC646.03;SPCC1672.01;SPAP7G5.02c;SPBC8E4.03;SPBC1709.02c;SPAC25G10.05c;SPBC2…		GO:0043436;	oxoacid metabolic process	Enriched	15.606936416185 (54/346)	6.23052959501558 (320/5136)	-6.98598	SPBC3E7.16c;SPAC23H4.06;SPBC11B10.02c;SPAPB1E7.07;SPCC1235.02;SPAC922.06;SPAC27D7.06;SPAC144.03;SPBC1539.06;SPBC660.16;SPBC725.14;SPBC1773.17c;SPBC8D2.15;SPBC24C6.04;SPBC19F5.04;SPBC1711.13;SPBC839.16;SPAC19D5.07;SPAC821.11;SPAC10F6.01c;SPAC26F1.13c;SPBC1703.08c;SPAP7G5.04c;SPAC1039.10;SPAC1687.21;SPAC2F3.11;SPCC364.07;SPBC646.03;SPCC1672.01;SPAP7G5.02c;SPBC8E4.03;SPBC1709.02c;SPAC25G10.05c;SPBC2…		GO:0043436;	oxoacid metabolic process	Enriched	15.606936416185 (54/346)	6.23052959501558 (320/5136)	-6.98598	SPBC3E7.16c;SPAC23H4.06;SPBC11B10.02c;SPAPB1E7.07;SPCC1235.02;SPAC922.06;SPAC27D7.06;SPAC144.03;SPBC1539.06;SPBC660.16;SPBC725.14;SPBC1773.17c;SPBC8D2.15;SPBC24C6.04;SPBC19F5.04;SPBC1711.13;SPBC839.16;SPAC19D5.07;SPAC821.11;SPAC10F6.01c;SPAC26F1.13c;SPBC1703.08c;SPAP7G5.04c;SPAC1039.10;SPAC1687.21;SPAC2F3.11;SPCC364.07;SPBC646.03;SPCC1672.01;SPAP7G5.02c;SPBC8E4.03;SPBC1709.02c;SPAC25G10.05c;SPBC2…		GO:0043436;	oxoacid metabolic process	Enriched	15.606936416185 (54/346)	6.23052959501558 (320/5136)	-6.98598	SPBC3E7.16c;SPAC23H4.06;SPBC11B10.02c;SPAPB1E7.07;SPCC1235.02;SPAC922.06;SPAC27D7.06;SPAC144.03;SPBC1539.06;SPBC660.16;SPBC725.14;SPBC1773.17c;SPBC8D2.15;SPBC24C6.04;SPBC19F5.04;SPBC1711.13;SPBC839.16;SPAC19D5.07;SPAC821.11;SPAC10F6.01c;SPAC26F1.13c;SPBC1703.08c;SPAP7G5.04c;SPAC1039.10;SPAC1687.21;SPAC2F3.11;SPCC364.07;SPBC646.03;SPCC1672.01;SPAP7G5.02c;SPBC8E4.03;SPBC1709.02c;SPAC25G10.05c;SPBC2…		GO:0043436;	oxoacid metabolic process	Enriched	15.606936416185 (54/346)	6.23052959501558 (320/5136)	-6.98598	SPBC3E7.16c;SPAC23H4.06;SPBC11B10.02c;SPAPB1E7.07;SPCC1235.02;SPAC922.06;SPAC27D7.06;SPAC144.03;SPBC1539.06;SPBC660.16;SPBC725.14;SPBC1773.17c;SPBC8D2.15;SPBC24C6.04;SPBC19F5.04;SPBC1711.13;SPBC839.16;SPAC19D5.07;SPAC821.11;SPAC10F6.01c;SPAC26F1.13c;SPBC1703.08c;SPAP7G5.04c;SPAC1039.10;SPAC1687.21;SPAC2F3.11;SPCC364.07;SPBC646.03;SPCC1672.01;SPAP7G5.02c;SPBC8E4.03;SPBC1709.02c;SPAC25G10.05c;SPBC2…		GO:0043436;	oxoacid metabolic process
GO Biological Process	GO:1901605;	alpha-amino acid metabolic process	Enriched	10.0817438692098 (37/367)	2.99844236760125 (154/5136)	-8.47874	SPBC3E7.16c;SPAC20H4.05c;SPBP4H10.15;SPAC23H4.06;SPBC11B10.02c;SPAPB1E7.07;SPBC359.02;SPBC56F2.12;SPAC17G8.06c;SPBC13A2.03;SPBC1711.04;SPBC24C6.04;SPBC1539.03c;SPBC1711.13;SPAC186.03;SPBC839.16;SPBPB21E7.09;SPCC364.07;SPCC1672.01;SPAC29B12.04;SPBC8E4.03;SPAC25G10.05c;SPCC70.03c;SPBC1A4.02c;SPAC18G6.04c;SPAC24C9.12c;SPCC622.12c;SPAC9E9.03;SPAC977.12;SPAC13G6.06c;SPBC14F5.05c;SPBC215.08c;SPAC343.16…	GO:0019752;	carboxylic acid metabolic process	Enriched	15.3179190751445 (53/346)	6.07476635514019 (312/5136)	-6.98598	SPBC3E7.16c;SPAC23H4.06;SPBC11B10.02c;SPAPB1E7.07;SPCC1235.02;SPAC922.06;SPAC27D7.06;SPAC144.03;SPBC1539.06;SPBC660.16;SPBC725.14;SPBC1773.17c;SPBC8D2.15;SPBC24C6.04;SPBC19F5.04;SPBC1711.13;SPBC839.16;SPAC19D5.07;SPAC821.11;SPAC10F6.01c;SPAC26F1.13c;SPBC1703.08c;SPAP7G5.04c;SPAC1039.10;SPAC1687.21;SPCC364.07;SPBC646.03;SPCC1672.01;SPAP7G5.02c;SPBC8E4.03;SPBC1709.02c;SPAC25G10.05c;SPBC25H2.02;SPBC…		GO:0019752;	carboxylic acid metabolic process	Enriched	15.3179190751445 (53/346)	6.07476635514019 (312/5136)	-6.98598	SPBC3E7.16c;SPAC23H4.06;SPBC11B10.02c;SPAPB1E7.07;SPCC1235.02;SPAC922.06;SPAC27D7.06;SPAC144.03;SPBC1539.06;SPBC660.16;SPBC725.14;SPBC1773.17c;SPBC8D2.15;SPBC24C6.04;SPBC19F5.04;SPBC1711.13;SPBC839.16;SPAC19D5.07;SPAC821.11;SPAC10F6.01c;SPAC26F1.13c;SPBC1703.08c;SPAP7G5.04c;SPAC1039.10;SPAC1687.21;SPCC364.07;SPBC646.03;SPCC1672.01;SPAP7G5.02c;SPBC8E4.03;SPBC1709.02c;SPAC25G10.05c;SPBC25H2.02;SPBC…		GO:0019752;	carboxylic acid metabolic process	Enriched	15.3179190751445 (53/346)	6.07476635514019 (312/5136)	-6.98598	SPBC3E7.16c;SPAC23H4.06;SPBC11B10.02c;SPAPB1E7.07;SPCC1235.02;SPAC922.06;SPAC27D7.06;SPAC144.03;SPBC1539.06;SPBC660.16;SPBC725.14;SPBC1773.17c;SPBC8D2.15;SPBC24C6.04;SPBC19F5.04;SPBC1711.13;SPBC839.16;SPAC19D5.07;SPAC821.11;SPAC10F6.01c;SPAC26F1.13c;SPBC1703.08c;SPAP7G5.04c;SPAC1039.10;SPAC1687.21;SPCC364.07;SPBC646.03;SPCC1672.01;SPAP7G5.02c;SPBC8E4.03;SPBC1709.02c;SPAC25G10.05c;SPBC25H2.02;SPBC…		GO:0019752;	carboxylic acid metabolic process	Enriched	15.3179190751445 (53/346)	6.07476635514019 (312/5136)	-6.98598	SPBC3E7.16c;SPAC23H4.06;SPBC11B10.02c;SPAPB1E7.07;SPCC1235.02;SPAC922.06;SPAC27D7.06;SPAC144.03;SPBC1539.06;SPBC660.16;SPBC725.14;SPBC1773.17c;SPBC8D2.15;SPBC24C6.04;SPBC19F5.04;SPBC1711.13;SPBC839.16;SPAC19D5.07;SPAC821.11;SPAC10F6.01c;SPAC26F1.13c;SPBC1703.08c;SPAP7G5.04c;SPAC1039.10;SPAC1687.21;SPCC364.07;SPBC646.03;SPCC1672.01;SPAP7G5.02c;SPBC8E4.03;SPBC1709.02c;SPAC25G10.05c;SPBC25H2.02;SPBC…		GO:0019752;	carboxylic acid metabolic process	Enriched	15.3179190751445 (53/346)	6.07476635514019 (312/5136)	-6.98598	SPBC3E7.16c;SPAC23H4.06;SPBC11B10.02c;SPAPB1E7.07;SPCC1235.02;SPAC922.06;SPAC27D7.06;SPAC144.03;SPBC1539.06;SPBC660.16;SPBC725.14;SPBC1773.17c;SPBC8D2.15;SPBC24C6.04;SPBC19F5.04;SPBC1711.13;SPBC839.16;SPAC19D5.07;SPAC821.11;SPAC10F6.01c;SPAC26F1.13c;SPBC1703.08c;SPAP7G5.04c;SPAC1039.10;SPAC1687.21;SPCC364.07;SPBC646.03;SPCC1672.01;SPAP7G5.02c;SPBC8E4.03;SPBC1709.02c;SPAC25G10.05c;SPBC25H2.02;SPBC…		GO:0019752;	carboxylic acid metabolic process
GO Biological Process	GO:0042255;	ribosome assembly	Enriched	6.26702997275204 (23/367)	1.24610591900312 (64/5136)	-8.41326	SPBP22H7.08;SPCC285.15c;SPBC649.02;SPCC18.14c;SPAC6G9.09c;SPCC1393.03;SPBC21C3.13;SPCC31H12.04c;SPAC25G10.06;SPAPB8E5.06c;SPAC3H5.12c;SPBC685.06;SPBC18H10.13;SPBC11C11.09c;SPAC8C9.08;SPAC1071.07c;SPAC17A5.03;SPBC1685.10;SPBC17G9.10;SPBC106.18;SPAC328.10c;SPCC330.14c;SPBC4F6.04;	GO:1901605;	alpha-amino acid metabolic process	Enriched	8.95953757225434 (31/346)	2.99844236760125 (154/5136)	-4.93792	SPBC3E7.16c;SPAC23H4.06;SPBC11B10.02c;SPAPB1E7.07;SPBC725.14;SPBC24C6.04;SPBC19F5.04;SPBC1711.13;SPBC839.16;SPAC19D5.07;SPAC821.11;SPBC1703.08c;SPAP7G5.04c;SPAC1039.10;SPCC364.07;SPCC1672.01;SPAP7G5.02c;SPBC8E4.03;SPAC25G10.05c;SPCC70.03c;SPAC24C9.12c;SPBC30D10.16;SPAC9E9.03;SPBC1773.14;SPAC977.12;SPAC1039.06;SPAC13G6.06c;SPCC1827.06c;SPBC56F2.09c;SPAC17A5.13;SPBC428.11;		GO:1901605;	alpha-amino acid metabolic process	Enriched	8.95953757225434 (31/346)	2.99844236760125 (154/5136)	-4.93792	SPBC3E7.16c;SPAC23H4.06;SPBC11B10.02c;SPAPB1E7.07;SPBC725.14;SPBC24C6.04;SPBC19F5.04;SPBC1711.13;SPBC839.16;SPAC19D5.07;SPAC821.11;SPBC1703.08c;SPAP7G5.04c;SPAC1039.10;SPCC364.07;SPCC1672.01;SPAP7G5.02c;SPBC8E4.03;SPAC25G10.05c;SPCC70.03c;SPAC24C9.12c;SPBC30D10.16;SPAC9E9.03;SPBC1773.14;SPAC977.12;SPAC1039.06;SPAC13G6.06c;SPCC1827.06c;SPBC56F2.09c;SPAC17A5.13;SPBC428.11;		GO:1901605;	alpha-amino acid metabolic process	Enriched	8.95953757225434 (31/346)	2.99844236760125 (154/5136)	-4.93792	SPBC3E7.16c;SPAC23H4.06;SPBC11B10.02c;SPAPB1E7.07;SPBC725.14;SPBC24C6.04;SPBC19F5.04;SPBC1711.13;SPBC839.16;SPAC19D5.07;SPAC821.11;SPBC1703.08c;SPAP7G5.04c;SPAC1039.10;SPCC364.07;SPCC1672.01;SPAP7G5.02c;SPBC8E4.03;SPAC25G10.05c;SPCC70.03c;SPAC24C9.12c;SPBC30D10.16;SPAC9E9.03;SPBC1773.14;SPAC977.12;SPAC1039.06;SPAC13G6.06c;SPCC1827.06c;SPBC56F2.09c;SPAC17A5.13;SPBC428.11;		GO:1901605;	alpha-amino acid metabolic process	Enriched	8.95953757225434 (31/346)	2.99844236760125 (154/5136)	-4.93792	SPBC3E7.16c;SPAC23H4.06;SPBC11B10.02c;SPAPB1E7.07;SPBC725.14;SPBC24C6.04;SPBC19F5.04;SPBC1711.13;SPBC839.16;SPAC19D5.07;SPAC821.11;SPBC1703.08c;SPAP7G5.04c;SPAC1039.10;SPCC364.07;SPCC1672.01;SPAP7G5.02c;SPBC8E4.03;SPAC25G10.05c;SPCC70.03c;SPAC24C9.12c;SPBC30D10.16;SPAC9E9.03;SPBC1773.14;SPAC977.12;SPAC1039.06;SPAC13G6.06c;SPCC1827.06c;SPBC56F2.09c;SPAC17A5.13;SPBC428.11;		GO:1901605;	alpha-amino acid metabolic process	Enriched	8.95953757225434 (31/346)	2.99844236760125 (154/5136)	-4.93792	SPBC3E7.16c;SPAC23H4.06;SPBC11B10.02c;SPAPB1E7.07;SPBC725.14;SPBC24C6.04;SPBC19F5.04;SPBC1711.13;SPBC839.16;SPAC19D5.07;SPAC821.11;SPBC1703.08c;SPAP7G5.04c;SPAC1039.10;SPCC364.07;SPCC1672.01;SPAP7G5.02c;SPBC8E4.03;SPAC25G10.05c;SPCC70.03c;SPAC24C9.12c;SPBC30D10.16;SPAC9E9.03;SPBC1773.14;SPAC977.12;SPAC1039.06;SPAC13G6.06c;SPCC1827.06c;SPBC56F2.09c;SPAC17A5.13;SPBC428.11;		GO:1901605;	alpha-amino acid metabolic process
[truncated: 4,375 more columns]

## Sheet:  Table S7
Table S7. Mass spectrometry results of upregulated (mug174Δ/WT_logFC > 0.6) proteins in mug174Δ vegetative cells, related to figure 4
				E#1	E#2
Protein name	Gene name	Gene ID	Description	mug174∆/WT	mug174∆/WT	Average	P Value	Log2FC	Threshold
Q9P3B1	rga10	SPAC1565.02c	Putative Rho GTPase-activating protein C1565.02c	1.47011	1.55326	1.51152	0.00483934	0.595999	Up
O42700	tal1	SPCC1020.06c	Transaldolase	1.50351	1.52302	1.51341	0.00484283	0.597802	Up
Q10488	etr1	SPAC26F1.04c	Enoyl-[acyl-carrier-protein] reductase, mitochondrial	1.74408	1.32757	1.51424	0.0462977	0.598598	Up
Q10358	rer1	SPAC22E12.05c	Protein rer1	1.58652	1.45788	1.5204	0.00460389	0.604454	Up
O94745	mas2	SPBC18E5.12c	Probable mitochondrial-processing peptidase subunit alpha	1.63069	1.41895	1.52082	0.0135633	0.604848	Up
O74453	skb15	SPCC16C4.08c	Shk1 kinase-binding protein 15	1.59814	1.45013	1.5221	0.00648308	0.60606	Up
O13640	pi048	SPBC8D2.17	Uncharacterized alpha-1,2-galactosyltransferase C8D2.17	1.58507	1.49247	1.53584	0.0221699	0.619032	Up
P00332	adh1	SPCC13B11.01	Alcohol dehydrogenase	1.56317	1.51386	1.53798	0.00191067	0.621035	Up
O60101	pgk1	SPBC14F5.04c	Phosphoglycerate kinase	1.57942	1.50587	1.54144	0.00425149	0.624282	Up
Q9P7G0	noc201	SPAC1142.04	Uncharacterized NOC2 family protein C1142.04	1.5241	1.56213	1.54266	0.00297169	0.625422	Up
O13666	erg32	SPBC27B12.03c	Delta(7)-sterol 5(6)-desaturase erg32	1.56033	1.52563	1.54274	0.000713648	0.625495	Up
Q9P3A7	cdc48	SPAC1565.08	Cell division cycle protein 48	1.58558	1.5148	1.54923	0.00256468	0.631553	Up
Q9URZ7	fpb26	SPAC732.02c	Probable fructose-2,6-bisphosphatase C732.02c	1.40121	1.74405	1.55291	0.0409258	0.634974	Up
P36623	gpm1	SPAC26F1.06	Phosphoglycerate mutase	1.53401	1.57822	1.55664	0.0126565	0.638432	Up
Q10368	SPAC22E12.18	SPAC22E12.18	Uncharacterized protein C22E12.18	1.63894	1.48746	1.56035	0.00537909	0.641867	Up
O94516	pex16	SPBC646.15c	Peroxisomal membrane protein PEX16	1.69113	1.45382	1.56353	0.017455	0.644803	Up
O14293	SPAC9E9.09c	SPAC9E9.09c	Putative aldehyde dehydrogenase-like protein C9E9.09c	1.631	1.51523	1.57013	0.009736	0.65088	Up
Q9UUH4	erg25	SPAC630.08c	C-4 methylsterol oxidase erg25	1.43326	1.72371	1.57191	0.0221578	0.652523	Up
O42909	SPBC16A3.02c	SPBC16A3.02c	Zinc-type alcohol dehydrogenase-like protein C16A3.02c	1.53759	1.60691	1.57258	0.00766333	0.653133	Up
O42923	cip1	SPBC16A3.18	RNA-binding post-transcriptional regulator cip1	1.52236	1.62784	1.57451	0.00407583	0.654901	Up
O74799	exg3	SPBC2D10.05	Glucan 1,3-beta-glucosidase 3	1.64928	1.50384	1.57583	0.00991104	0.656114	Up
O14224	rdi1	SPAC6F12.06	Rho GDP-dissociation inhibitor	1.47969	1.69561	1.58566	0.0185283	0.665082	Up
O59858	gpx1	SPBC32F12.03c	Glutathione peroxidase-like peroxiredoxin gpx1	1.62188	1.56341	1.59251	0.00143979	0.671305	Up
P87167	but2	SPBC3D6.02	Uba3-binding protein but2	1.42148	1.80041	1.6023	0.0402464	0.680147	Up
O43125	csh3	SPBC119.05c	Protein csh3	1.5804	1.6367	1.60827	0.000664444	0.685506	Up
Q09815	ppk5	SPAC16C9.07	Serine/threonine-protein kinase ppk5	1.6466	1.58305	1.61244	0.0342891	0.689248	Up
P36580	fba1	SPBC19C2.07	Fructose-bisphosphate aldolase	1.72515	1.50539	1.61275	0.0151952	0.689526	Up
Q10305	gdi1	SPAC22H10.12c	Probable secretory pathway GDP dissociation inhibitor 1	1.55008	1.71919	1.632	0.00521047	0.706638	Up
Q10356	hsp3106	SPAC22E12.03c	Glutathione-independent glyoxalase DJ-1	1.59409	1.67609	1.63499	0.00341656	0.709283	Up
O42893	ntp1	SPBC660.07	Cytosolic neutral trehalase	1.68621	1.61224	1.64838	0.00123345	0.721053	Up
Q10066	aru1	SPAC3H1.07	Arginase	1.7434	1.56225	1.64975	0.00549742	0.722247	Up
O74982	cid2	SPCC338.04	Protein MIX23	1.60913	1.71685	1.66512	0.0341273	0.73563	Up
O94271	rnf10	SPBP8B7.23	Uncharacterized RING finger protein P8B7.23	1.58438	1.75918	1.67127	0.0131678	0.740943	Up
Q9P6Q2	utr4	SPAC644.08	Enolase-phosphatase E1	1.95588	1.47618	1.68391	0.0364638	0.751814	Up
Q9UT87	img1	SPAC343.02	54S ribosomal protein subunit img1, mitochondrial	1.79391	1.61446	1.69641	0.0216412	0.762488	Up
Q10434	acp1	SPAC12B10.07	F-actin-capping protein subunit alpha	1.88967	1.54568	1.708	0.0171834	0.772307	Up
Q9UT11	zip3	SPAP8A3.03	Uncharacterized zinc transporter P8A3.03	1.65454	1.76877	1.71241	0.0126114	0.776028	Up
O59731	SPBC3E7.11c	SPBC3E7.11c	Uncharacterized J domain-containing protein C3E7.11c	1.66154	1.77848	1.71728	0.00512396	0.780125	Up
O94424	tfg2	SPBC1198.13c	Transcription initiation factor IIF subunit beta	1.56178	1.89206	1.72009	0.0196529	0.782485	Up
Q9P7T1	sib1	SPAC23G3.02c	Hydroxamate-type ferrichrome siderophore peptide synthetase	1.49731	2.01791	1.7223	0.034338	0.784333	Up
O60062	met6	SPBC56F2.11	Homoserine O-acetyltransferase	1.83832	1.6142	1.72241	0.00750015	0.784426	Up
O14400	gut2	SPCC1223.03c	Glycerol-3-phosphate dehydrogenase, mitochondrial	1.49612	1.97589	1.72259	0.042212	0.784579	Up
O13822	pbr1	SPAC19A8.06	Uncharacterized oxidoreductase C19A8.06	1.7417	1.72831	1.73507	0.00126631	0.794992	Up
Q10499	aif1	SPAC26F1.14c	Apoptosis-inducing factor 1	1.67761	1.81866	1.74424	0.00665384	0.802599	Up
O13990	bgl2	SPAC26H5.08c	Glucan 1,3-beta-glucosidase	1.84809	1.64203	1.74559	0.0218695	0.803712	Up
Q9HDW7	pmc1	SPAPB2B4.04c	Calcium-transporting ATPase 2	1.95218	1.59919	1.75273	0.0333218	0.809606	Up
P37818	car1	SPBP26C9.02c	Arginase	1.92057	1.59217	1.75553	0.0397492	0.811906	Up
P49740	ndk1	SPAC806.07	Nucleoside diphosphate kinase	1.81715	1.71358	1.76273	0.00688978	0.817811	Up
O94598	sec5	SPCC622.10c	Exocyst complex component sec5	1.66292	1.90627	1.76972	0.038592	0.823518	Up
P78890	ddr48	SPAC23H3.15c	Uncharacterized protein C23H3.15c	1.62046	1.93031	1.77524	0.0369089	0.828013	Up
Q10256	mud1	SPAC56F8.08	UBA domain-containing protein Mud1	1.812	1.74525	1.78041	0.0302819	0.832209	Up
G2TRP1	SPBC30B4.09	SPBC30B4.09	Putative uncharacterized protein C30B4.09	1.55046	2.06414	1.78354	0.0259832	0.834745	Up
Q9HGL5	tsf1	SPBC800.07c	Elongation factor Ts, mitochondrial	1.71343	1.87596	1.7858	0.0385646	0.836569	Up
O13743	pos1	SPAC16E8.08	Uncharacterized protein C16E8.08	1.83367	1.75447	1.79139	0.0174955	0.84108	Up
Q9Y7K0	SPBC216.03	SPBC216.03	UPF0659 protein C216.03	2.04904	1.58367	1.79729	0.0209467	0.845821	Up
Q9UUH3	mug58	SPAC630.09c	Uncharacterized kinase mug58	1.82315	1.79365	1.80826	0.000133373	0.854605	Up
Q9P7S5	ubp7	SPAC23G3.08c	Probable ubiquitin carboxyl-terminal hydrolase 7	1.80759	1.85959	1.83316	0.000421659	0.87433	Up
Q9USM9	coq10	SPCC16A11.07	Coenzyme Q-binding protein coq10, mitochondrial	1.82219	1.85058	1.83757	0.0461057	0.877796	Up
Q9USJ1	tum1	SPCC4B3.01	Probable 3-mercaptopyruvate sulfurtransferase	1.98602	1.72817	1.84666	0.00963446	0.884918	Up
P87238	cue1	SPCC4G3.13c	CUE domain-containing protein 4, mitochondrial	2.10948	1.6308	1.86459	0.0483609	0.89886	Up
Q92352	arc4	SPAC6G9.07c	Actin-related protein 2/3 complex subunit 4	1.92642	1.807	1.86755	0.00992651	0.901145	Up
O74750	yea4	SPBC1734.09	UDP-N-acetylglucosamine transporter yea4	1.93798	1.79682	1.86894	0.0165824	0.90222	Up
O13711	SPAC14C4.04	SPAC14C4.04	Uncharacterized protein C14C4.04	2.00449	1.73568	1.86938	0.019959	0.902561	Up
O94689	yme2	SPBC83.05	Mitochondrial escape protein 2	2.08102	1.70187	1.86985	0.0175583	0.902925	Up
Q9UUD8	xpa1	SPBC18A7.01	Uncharacterized peptidase C18A7.01	1.71878	2.06434	1.88139	0.00919093	0.9118	Up
J9USB3	msrB	SPBC216.04c	Peptide-methionine (R)-S-oxide reductase	1.99034	1.78799	1.88318	0.00459732	0.91317	Up
Q10265	ssa1	SPAC13G7.02c	Probable heat shock protein ssa1	1.68874	2.11765	1.89182	0.0191645	0.919773	Up
P35551	fib1	SPBC2D10.10c	rRNA 2'-O-methyltransferase fibrillarin	1.90744	1.90588	1.90662	0.0147896	0.931019	Up
G2TRU3	smp4	SPCPB16A4.07	Uncharacterized protein PB16A4.07	2.25243	1.67346	1.91511	0.0324047	0.937427	Up
Q10235	alp11	SPAC13D6.05	Cell polarity protein alp11	2.1861	1.66923	1.91988	0.045257	0.941018	Up
Q9UTS6	dlc1	SPAC1805.08	Dynein light chain Tctex-type	1.95223	1.92955	1.94117	0.00467155	0.956928	Up
O94602	SPCC622.15c	SPCC622.15c	Uncharacterized protein C622.15c	2.21658	1.70692	1.94787	0.0265643	0.961894	Up
O13982	sqt1	SPAC25H1.08c	Uncharacterized WD repeat-containing protein C25H1.08c	2.19072	1.71534	1.94971	0.0459263	0.963256	Up
Q9P7F4	SPAC2E1P3.01	SPAC2E1P3.01	Zinc-type alcohol dehydrogenase-like protein C2E1P3.01	2.08946	1.82897	1.95342	0.00418809	0.965999	Up
Q10351	gpi17	SPAC1F12.09	GPI transamidase component PIG-S homolog	1.99187	1.9197	1.95645	0.00599719	0.968238	Up
O74853	fap1	SPCC18.03	FKBP12-associated protein 1 homolog	1.73695	2.28739	2.00366	0.0430239	1.00264	Up
O14124	dpe1	SPAC3A11.10c	Uncharacterized dipeptidase C3A11.10c	1.91756	2.09802	2.0069	0.00495454	1.00497	Up
P87315	hip3	SPBC31F10.14c	Histone transcription regulator 3 homolog	2.12403	1.91862	2.00762	0.0422263	1.00548	Up
O60178	nta1	SPBC23E6.03c	Protein N-terminal amidase	1.99023	2.03356	2.01388	0.0458706	1.00998	Up
O14243	snx4	SPAC6F6.12	Sorting nexin-4	2.58384	1.68625	2.03494	0.0440616	1.02498	Up
O74446	sif2	SPCC16C4.01	Sad1-interacting factor 2	2.13487	1.98258	2.05192	0.0172845	1.03697	Up
Q9P3U7	ght8	SPCC548.06c	Probable high-affinity hexose transporter ght8, mitochondrial	1.92473	2.19504	2.05196	0.00327939	1.037	Up
Q9P378	gas1	SPAC19B12.02c	1,3-beta-glucanosyltransferase gas1	1.98857	2.16481	2.07939	0.0199431	1.05616	Up
Q9UTS0	psp3	SPAC1006.01	Subtilase-type proteinase psp3	2.02372	2.26924	2.1378	0.00447904	1.09613	Up
O74325	htr11	SPBC1685.05	PDZ domain-containing protein C1685.05	1.95016	2.34396	2.14221	0.0159597	1.0991	Up
Q9Y7U8	mrpl37	SPCC645.09	54S ribosomal protein L37, mitochondrial	2.25987	2.0612	2.15338	0.00621892	1.1066	Up
O14034	SPAC29B12.13	SPAC29B12.13	Uncharacterized lyase C29B12.13	2.54905	1.86709	2.16338	0.0143431	1.11329	Up
Q9P791	ysa1	SPBP35G2.12	Uncharacterized Nudix hydrolase P35G2.12	1.95737	2.39178	2.16342	0.01002	1.11331	Up
O13747	SPAC16E8.13	SPAC16E8.13	RING finger protein ETP1 homolog	2.40069	1.99503	2.17364	0.0126842	1.12012	Up
O13848	SPAC19G12.09	SPAC19G12.09	NAD/NADP-dependent indole-3-acetaldehyde reductase	2.13637	2.24527	2.19118	0.00336186	1.13171	Up
Q10311	nas6	SPAC6C3.08	Ankyrin repeat-containing protein C6C3.08	2.11701	2.34799	2.21693	0.0337222	1.14856	Up
O36017	lip2	SPAC4F10.05c	Probable octanoyltransferase	1.893	2.68568	2.23815	0.0170452	1.16231	Up
Q10241	cmb1	SPAC4G9.11c	Mismatch-binding protein cmb1	2.2025	2.28838	2.24403	0.00132202	1.16609	Up
O74959	SPCC736.13	SPCC736.13	Uncharacterized oxidoreductase C736.13	2.37262	2.25107	2.3087	0.0035701	1.20708	Up
Q9Y7X6	ish1	SPBC365.12c	Stress response protein ish1	2.6533	2.08996	2.34921	0.00812064	1.23218	Up
O14249	cld1	SPAC6G10.03c	Probable cardiolipin-specific deacylase 1, mitochondrial	2.6609	2.30031	2.45194	0.0321139	1.29392	Up
Q9Y7S4	SPCC569.05c	SPCC569.05c	Uncharacterized transporter C569.05c	3.00142	2.04161	2.45855	0.018038	1.29781	Up
Q10102	aim18	SPAC18G6.01c	Uncharacterized protein C18G6.01c	3.1927	1.95619	2.45921	0.024392	1.2982	Up
O94660	nit2	SPBC651.02	Probable hydrolase nit2	2.34076	2.59711	2.47557	0.029947	1.30776	Up
Q9C0Y6	SPAPB24D3.08c	SPAPB24D3.08c	Zinc-type alcohol dehydrogenase-like protein PB24D3.08c	2.86156	2.15466	2.48127	0.0144206	1.31108	Up
Q9C1W6	SPBC713.09	SPBC713.09	Uncharacterized protein C713.09	2.55933	2.48491	2.51906	0.0151533	1.33289	Up
O94733	SPCC191.01	SPCC191.01	Uncharacterized protein C191.01	2.59732	2.53532	2.56294	0.0288828	1.3578	Up
O94524	gto2	SPCC1281.07c	Glutathione S-transferase omega-like 2	2.0774	3.28447	2.5638	0.0177505	1.35828	Up
P87117	atg6	SPAC20G8.10c	Vacuolar protein sorting-associated protein atg6	2.36505	3.03441	2.62436	0.0443841	1.39197	Up
O14136	pex13	SPAC3C7.10	Peroxisomal membrane protein pex13	2.36393	3.36005	2.72929	0.0440369	1.44853	Up
O94440	SPAC637.03	SPAC637.03	Uncharacterized protein C637.03	2.86853	2.67865	2.77111	0.000377861	1.47046	Up
Q9P7J3	cgi121	SPCC24B10.12	EKC/KEOPS complex subunit cgi121	3.78617	2.23587	2.78645	0.0280332	1.47843	Up
P41888	tnr3	SPAC6F12.05c	Thiamine pyrophosphokinase	2.60077	3.02974	2.79059	0.00775436	1.48057	Up
O94564	adh8	SPBC1773.06c	Zinc-type alcohol dehydrogenase-like protein C1773.06c	2.4052	3.49156	2.8261	0.0190013	1.49881	Up
O94474	ski3	SPCC1919.05	Superkiller protein 3	2.4033	3.30496	2.84924	0.0479206	1.51058	Up
O42651	atg17	SPAC10F6.11c	Autophagy-related protein 17	2.84076	3.03056	2.92926	0.00404431	1.55054	Up
O43026	gpd3	SPBC354.12	Glyceraldehyde-3-phosphate dehydrogenase 2	3.40609	2.58691	2.9486	0.00449318	1.56003	Up
O74728	SPBC1709.03	SPBC1709.03	Uncharacterized endoplasmic reticulum membrane protein C1709.03	2.58635	3.52279	2.96644	0.0118923	1.56873	Up
O14082	SPACUNK4.17	SPACUNK4.17	Uncharacterized protein UNK4.17	2.87742	3.24599	3.0701	0.0240522	1.61829	Up
Q10449	mug157	SPAC12B10.16c	Meiotically up-regulated gene 157 protein	2.87598	3.5634	3.193	0.00306459	1.67491	Up
Q1K9C4	hul5	SPAC167.07c	Probable E3 ubiquitin protein ligase C167.07c	2.82252	3.61418	3.19447	0.00907838	1.67558	Up
Q9P371	sst2	SPAC19B12.10	AMSH-like protease sst2	3.94164	2.69681	3.19721	0.00802825	1.67681	Up
Q9C0Y7	SPAPB24D3.07c	SPAPB24D3.07c	Uncharacterized protein PB24D3.07c	2.88721	3.7853	3.28055	0.00318154	1.71394	Up
Q9UTI1	fub1	SPAC15E1.10	Silencing boundary-establishment protein FUB1-like protein	3.32906	3.2904	3.3083	0.0103691	1.72609	Up
P87130	tim17	SPAC3A12.16c	Mitochondrial import inner membrane translocase subunit tim17	3.37001	3.41327	3.39283	0.00803765	1.76249	Up
O59827	gst2	SPCC965.07c	Glutathione S-transferase 2	3.52914	3.37529	3.44744	0.00377672	1.78552	Up
Q10216	SPAC4H3.08	SPAC4H3.08	Uncharacterized oxidoreductase C4H3.08	3.84083	3.27479	3.55948	0.013829	1.83167	Up
Q9USG8	mug190	SPCP31B10.06	Meiotically up-regulated gene 190 protein	2.69635	5.5432	3.71276	0.0187534	1.89249	Up
P40903	isp6	SPAC4A8.04	Sexual differentiation process putative subtilase-type proteinase isp6	4.57562	3.24997	3.80878	0.00340577	1.92933	Up
O14131	mug191	SPAC3C7.05c	Meiotically up-regulated gene 191 protein	4.69296	3.14975	3.88287	0.03795	1.95712	Up
Q9USM2	SPCC16A11.15c	SPCC16A11.15c	Uncharacterized protein C16A11.15c	5.89598	3.38936	4.19415	0.0276875	2.06838	Up
Q9UT63	SPAC513.02	SPAC513.02	Probable phosphatase SPAC513.02	5.28799	3.58148	4.3053	0.00504991	2.10611	Up
O94322	SPBC725.03	SPBC725.03	Uncharacterized protein C725.03	3.76082	5.24359	4.40746	0.00375893	2.13995	Up
P87059	mia40	SPAC57A10.11c	Mitochondrial intermembrane space import and assembly protein 40	5.26655	3.9449	4.51712	0.00160086	2.1754	Up
O14002	mak2	SPAC27E2.09	Peroxide stress-activated histidine kinase mak2	4.92741	4.32114	4.59171	0.00378005	2.19903	Up
O14367	gti1	SPAC1751.01c	Gluconate transport inducer 1	5.54141	4.15141	4.73918	0.00189603	2.24464	Up
O14368	hsp16	SPBC3E7.02c	Heat shock protein 16	5.71514	6.6544	6.17499	0.00432568	2.62644	Up
O59852	inv1	SPCC191.11	Invertase	13.5295	4.49736	6.5206	0.016501	2.70501	Up
Q9P380	ptr2	SPBC13A2.04c	Probable peptide transporter ptr2	4.70828	12.7344	7.08746	0.010085	2.82527	Up
O74467	set5	SPCC1739.05	SET domain-containing protein 5	7.91382	11.4234	9.71768	0.0499619	3.28061	Up
A9ZLL8	lsd90	SPBC16E9.16c	Protein lsd90	11.3733	9.61737	10.451	0.00137736	3.38556	Up
O14166	SPAC4C5.03	SPAC4C5.03	Uncharacterized protein C4C5.03	10.1385	12.1641	11.1513	0.00980736	3.47914	Up
Q9P6I8	fmd2	SPBC1198.01	Zinc-type alcohol dehydrogenase-like protein C1198.01	11.2418	13.6769	12.4017	0.00303608	3.63247	Up
G2TRR1	gem7	SPBC32F12.16	Gem-associated protein 7 homolog	17.7287	19.9735	18.8511	0.00393	4.23657	Up
O74507	SPCC594.04c	SPCC594.04c	Uncharacterized protein C594.04c	19.8069	21.2094	20.5082	0.00128967	4.35813	Up
O13298	phd1	SPAC3G9.07c	Histone deacetylase phd1	21.6409	19.6591	20.65	0.00253333	4.36807	Up
Q09877	sif3	SPAC12G12.15	Sad1-interacting factor 3	21.2155	22.9977	22.1066	0.00177782	4.46641	Up
Q96WU9	SPCPB16A4.06c	SPCPB16A4.06c	Uncharacterized protein PB16A4.06c	20.9512	27.7791	24.3652	0.0206885	4.60675	Up
Q9Y7U3	gep4	SPCC645.02	Probable phosphatidylglycerophosphatase, mitochondrial	32.6744	38.2509	35.4626	0.00648248	5.14823	Up
P22189	cta3	SPBC839.06	Sodium/potassium exporting P-type ATPase cta3	49.445	102.104	65.192	0.00414586	6.02662	Up
P79064	rad31	SPAC4C5.04	DNA damage tolerance protein rad31	61.0495	74.2946	67.6721	0.00972281	6.08049	Up
O74770	SPBC24C6.09c	SPBC24C6.09c	Probable phosphoketolase	489.705	49.0007	99.2159	0.015581	6.6325	Up
O74914	hsp3101	SPCC757.03c	Glutathione-independent glyoxalase hsp3101	138.349	168.658	153.504	0.00973093	7.26213	Up
Q9UTM8	SPAC139.05	SPAC139.05	Putative succinate-semialdehyde dehydrogenase C139.05 [NADP(+)]	239.036	315.854	277.445	0.0187625	8.11606	Up

## Sheet: Table S8 
Table S8. Mass spectrometry results of downregulated (mug174Δ/WT_logFC <-0.6) proteins in mug174Δ vegetative cells, related to figure 4
				E#1	E#2
Protein name	Gene name	Gene ID	Description	mug174∆/WT	mug174∆/WT	Average	P Value	Log2FC	Threshold
Q96VG1	mdm35	SPBC119.18	Uncharacterized protein C119.18	0.00248807	0.00254554	0.00251648	0.000130965	-8.63438	Down
O59779	SPCC1235.01	SPCC1235.01	Uncharacterized protein C1235.01	0.00528798	0.00657875	0.00586316	0.0117606	-7.4141	Down
Q9P7W2	fau1	SPBC1703.08c	Probable 5-formyltetrahydrofolate cyclo-ligase	0.0161353	0.0159997	0.0160672	1.83841e-05	-5.95974	Down
Q10174	SPAC27F1.05c	SPAC27F1.05c	Uncharacterized aminotransferase C27F1.05c	0.0132385	0.0207548	0.0161657	0.046979	-5.95092	Down
O94247	hcs1	SPCC737.07c	DNA polymerase alpha-associated DNA helicase A	0.0179033	0.0153401	0.0165229	0.00609047	-5.91939	Down
Q9UTK7	dsc2	SPAC1486.02c	DSC E3 ubiquitin ligase complex subunit 2	0.0189305	0.0159553	0.017316	0.0074481	-5.85175	Down
O36015	trm7	SPAC4F10.03c	Putative tRNA (cytidine(32)/guanosine(34)-2'-O)-methyltransferase	0.0322322	0.0231218	0.0269273	0.027436	-5.21479	Down
B8Y7Y5	iec5	SPAPB1E7.14	INO80 complex subunit 5	0.0308655	0.0375204	0.0338691	0.00999388	-4.88389	Down
Q10444	exg2	SPAC12B10.11	Glucan 1,3-beta-glucosidase 2	0.0431288	0.0353974	0.0388825	0.0103315	-4.68474	Down
O13782	cpp1	SPAC17G6.04c	Protein farnesyltransferase subunit beta	0.0476751	0.0428298	0.0451227	0.00312879	-4.47	Down
O14094	ppx1	SPAC2F3.11	Putative exopolyphosphatase	0.0422412	0.0494348	0.0455772	0.00572253	-4.45554	Down
O14059	SPCC1672.01	SPCC1672.01	Probable histidinol-phosphatase	0.00453646	0.0936139	0.0484147	0.0023542	-4.36841	Down
O13691	SPAC11E3.12	SPAC11E3.12	NADH-ubiquinone oxidoreductase 24 kDa subunit homolog C11E3.12, mitochondrial	0.055004	0.0485353	0.0515676	0.00431113	-4.27739	Down
Q9UTQ0	cca1	SPAC1093.04c	tRNA nucleotidyltransferase cca1	0.00303262	0.103618	0.0529067	0.00283548	-4.2404	Down
O94252	rng9	SPBP8B7.02	Uncharacterized protein P8B7.02	0.0781871	0.0400737	0.0586763	0.000990777	-4.09108	Down
G2TRN4	erh1	SPAC19G12.17	Enhancer of rudimentary homolog 1	0.0631425	0.0553096	0.0589671	0.00490167	-4.08395	Down
O94684	pmh1	SPBC776.18c	RNA polymerase II transcription factor B subunit 3	0.101483	0.0141668	0.0601187	0.00554642	-4.05604	Down
O13837	uga1	SPAC19D5.07	4-aminobutyrate aminotransferase	0.142787	0.010111	0.0690567	0.0177048	-3.85608	Down
O94395	pku70	SPCC126.02c	ATP-dependent DNA helicase II subunit 1	0.0678455	0.0840008	0.0750638	0.0129742	-3.73574	Down
P40383	exo2	SPAC17A5.14	5'-3' exoribonuclease 1	0.0635003	0.0873158	0.075688	0.000864878	-3.72379	Down
O13805	leu5	SPAC17H9.08	Uncharacterized mitochondrial carrier C17H9.08	0.0741594	0.0792559	0.076623	0.00129183	-3.70608	Down
Q9C0V0	SPCPB1C11.02	SPCPB1C11.02	Probable amino-acid permease PB1C11.02	0.0775552	0.0815249	0.0794905	0.000734095	-3.65307	Down
Q7Z992	sst6	SPAC11H11.01	ESCRT-I complex subunit vps23	0.17276	0.0208934	0.0837749	0.0371986	-3.57734	Down
Q9Y7K9	hpz1	SPBC2A9.07c	PARP-type zinc finger-containing protein C2A9.07c	0.00757731	0.137652	0.0850838	0.047716	-3.55497	Down
O13880	vht1	SPAC1B3.16c	Vitamin H transporter 1	0.080456	0.0925729	0.0865428	7.63055e-05	-3.53044	Down
Q9C0V1	amt1	SPCPB1C11.01	Ammonium transporter 1	0.105291	0.0811957	0.0930446	0.000465361	-3.42593	Down
Q09796	kap111	SPAC22G7.02	Importin beta-like protein kap111	0.0107802	0.169041	0.0937975	0.0112455	-3.41431	Down
O14120	mvp1	SPAC3A11.06	Sorting nexin mvp1	0.0951375	0.0934497	0.0942861	9.76276e-05	-3.40681	Down
P28040	pol1	SPAC3H5.06c	DNA polymerase alpha catalytic subunit	0.0154029	0.164824	0.0958212	0.0149414	-3.38351	Down
O43120	uap2	SPBC1289.02c	Splicing factor U2AF-associated protein 2	0.194193	0.0218599	0.09984	0.0177652	-3.32424	Down
Q9HGN5	pib1	SPBC36B7.05c	Putative E3 ubiquitin-protein ligase C36B7.05c	0.0972163	0.105289	0.101092	0.00196078	-3.30626	Down
O14334	pfd1	SPBC1D7.01	Probable prefoldin subunit 1	0.134503	0.102171	0.11801	0.00076772	-3.08301	Down
Q9Y7U6	rgf1	SPCC645.07	Rho1 guanine nucleotide exchange factor 1	0.237266	0.00700867	0.120294	0.0164659	-3.05537	Down
Q9HDU9	SPBPB2B2.06c	SPBPB2B2.06c	Uncharacterized protein PB2B2.06c	0.109776	0.13833	0.123551	0.00173031	-3.01682	Down
Q9USL1	tho3	SPCC18B5.10c	Uncharacterized WD repeat-containing protein C18B5.10c	0.13239	0.129678	0.130872	0.0185495	-2.93377	Down
Q10248	ymc1	SPAC4G9.20c	Uncharacterized mitochondrial carrier C4G9.20c	0.1473	0.13843	0.142313	0.0206435	-2.81286	Down
Q10218	ppc89	SPAC4H3.11c	Spindle pole body protein ppc89	0.0440299	0.218735	0.145227	0.046883	-2.78361	Down
Q9C0X2	SPBC16E9.19	SPBC16E9.19	Uncharacterized protein C16E9.19	0.106279	0.204529	0.1562	0.00408916	-2.67853	Down
O43004	rpl1603	SPBC2G2.05	60S ribosomal protein L16-C	0.148916	0.176259	0.161298	0.0124234	-2.6322	Down
O74901	SPCC613.01	SPCC613.01	Uncharacterized protein CC613.01	0.0271075	0.297753	0.162978	0.0254131	-2.61725	Down
Q09687	SPAC13C5.05c	SPAC13C5.05c	Phosphoacetylglucosamine mutase 1	0.137074	0.195783	0.165464	0.00236059	-2.59541	Down
P40369	arg7	SPBC1773.14	Argininosuccinate lyase	0.124304	0.206707	0.16596	0.00282453	-2.5911	Down
O13911	pnk1	SPAC23C11.04c	Bifunctional polynucleotide phosphatase/kinase	0.0266139	0.293631	0.166086	0.0299218	-2.59	Down
O14274	dtd1	SPAC8C9.05	D-aminoacyl-tRNA deacylase	0.0331088	0.346346	0.169713	0.0457626	-2.55883	Down
Q9HDW1	pgs1	SPBP18G5.02	CDP-diacylglycerol--glycerol-3-phosphate 3-phosphatidyltransferase	0.0459772	0.281109	0.169779	0.0261417	-2.55827	Down
O59781	gem1	SPCC320.04c	Mitochondrial Rho GTPase 1	0.0351628	0.32101	0.182562	0.0327837	-2.45354	Down
O60163	SPBC19F5.04	SPBC19F5.04	Probable aspartokinase	0.203631	0.163163	0.182592	0.00260864	-2.4533	Down
Q9P6J8	SPBC1683.02	SPBC1683.02	Uncharacterized deaminase C1683.02	0.0158595	0.3473	0.189699	0.0466196	-2.39821	Down
O14361	pha2	SPBC30D10.16	Putative prephenate dehydratase	0.366779	0.0376977	0.195626	0.0380241	-2.35383	Down
Q9P7U1	SPAC977.15	SPAC977.15	Uncharacterized AIM2 family protein C977.15	0.2239	0.17023	0.197092	0.00113377	-2.34306	Down
Q9P6P5	bet3	SPAC644.18c	Transport protein particle subunit bet3	0.199864	0.194304	0.197354	0.015069	-2.34114	Down
Q9UUJ3	rga9	SPAC1952.16	Probable Rho-GTPase-activating protein 9	0.393993	0.0215441	0.203046	0.0487558	-2.30012	Down
P79081	ats1	SPAC1002.07c	N-acetyltransferase ats1	0.181334	0.221682	0.203377	0.0155281	-2.29777	Down
Q9URY5	yhb1	SPAC869.02c	Flavohemoprotein	0.21384	0.198201	0.205942	0.000212463	-2.27969	Down
O60182	rfc1	SPBC23E6.07c	Replication factor C subunit 1	0.144042	0.279405	0.206924	0.012178	-2.27283	Down
Q10269	are1	SPAC13G7.05	Probable sterol O-acyltransferase 1	0.185009	0.240978	0.215122	0.0123202	-2.21678	Down
Q9P7T0	sib2	SPAC23G3.03	L-ornithine N(5)-monooxygenase	0.191248	0.246567	0.219087	0.0014532	-2.19042	Down
Q9UT55	duf8901	SPAC806.04c	Damage-control phosphatase SPAC806.04c	0.200457	0.250117	0.225708	0.00184466	-2.14747	Down
B5BP46	SPBC460.02c	SPBC460.02c	Putative glutathione S-transferase C460.02c	0.247923	0.210181	0.227492	0.0112592	-2.13611	Down
Q9P370	bud20	SPAC19B12.11c	Zinc finger protein bud20	0.215666	0.245528	0.230895	0.00131416	-2.11469	Down
O74825	rpb4	SPBC337.14	DNA-directed RNA polymerase II subunit rpb4	0.251321	0.260669	0.255843	0.00190523	-1.96667	Down
P87171	prs5	SPBC3D6.06c	Ribose-phosphate pyrophosphokinase 5	0.278061	0.249399	0.263313	0.00163946	-1.92515	Down
O74529	SPCC70.08c	SPCC70.08c	Uncharacterized methyltransferase C70.08c	0.188902	0.384761	0.278777	0.0228239	-1.84282	Down
Q9UTR1	mms19	SPAC1071.02	DNA repair/transcription protein mms19	0.262248	0.314224	0.283982	0.0492366	-1.81613	Down
O74942	cyp9	SPCC553.04	Peptidyl-prolyl cis-trans isomerase 9	0.292212	0.277295	0.284863	0.000677471	-1.81166	Down
O14030	clr5	SPAC29B12.08	Uncharacterized protein C29B12.08	0.195627	0.365897	0.290136	0.0472191	-1.7852	Down
O94403	SPCC126.11c	SPCC126.11c	Uncharacterized RNA-binding protein C126.11c	0.198264	0.40181	0.293324	0.0214597	-1.76943	Down
P39825	cdc3	SPAC4A8.15c	Profilin	0.315612	0.271709	0.29335	0.00103369	-1.76931	Down
O13648	rmt3	SPBC8D2.10c	Ribosomal protein arginine N-methyltransferase rmt3	0.30618	0.283479	0.294656	0.000565785	-1.7629	Down
P78790	etf1	SPAC27D7.06	Probable electron transfer flavoprotein subunit alpha, mitochondrial	0.331087	0.25707	0.29543	0.00720385	-1.75911	Down
Q9Y6Z9	sou1	SPAC8E11.10	Sorbose reductase sou1	0.288869	0.304073	0.296904	0.00768108	-1.75193	Down
Q09779	tho2	SPAC1D4.14	THO complex subunit 2	0.176706	0.438643	0.307244	0.0334571	-1.70254	Down
Q9P6J4	urh1	SPBC1683.06c	Uncharacterized protein C1683.06c	0.281158	0.343393	0.31021	0.00935529	-1.68868	Down
Q9Y7Z4	cog3	SPBC1539.05	Conserved oligomeric Golgi complex subunit 3	0.344888	0.280766	0.310891	0.00794702	-1.68552	Down
Q10409	tsr3	SPAC1F3.04c	18S rRNA aminocarboxypropyltransferase	0.223716	0.403158	0.31365	0.016945	-1.67277	Down
O14330	SPBC16E9.15	SPBC16E9.15	Uncharacterized protein C16E9.15	0.317231	0.323668	0.320527	0.00149522	-1.64148	Down
P25457	rpl702	SPAC3H5.07	60S ribosomal protein L7-B	0.320633	0.326623	0.323547	0.00168577	-1.62795	Down
O60181	rib3	SPBC23E6.06c	3,4-dihydroxy-2-butanone 4-phosphate synthase	0.344322	0.307812	0.326245	0.00122102	-1.61597	Down
Q9UTH2	etf2	SPAC1805.02c	Probable electron transfer flavoprotein subunit beta	0.317494	0.341562	0.329522	0.000313627	-1.60155	Down
O74322	rps1202	SPBC1685.02c	40S ribosomal protein S12-B	0.309891	0.354227	0.331345	0.00260544	-1.59359	Down
O94340	SPBC1271.07c	SPBC1271.07c	Uncharacterized N-acetyltransferase C1271.07c	0.384825	0.279445	0.331378	0.00555124	-1.59345	Down
Q9P7I0	ank1	SPAC105.02c	Ankyrin repeat-containing protein C105.02c	0.414284	0.267593	0.333289	0.0265853	-1.58516	Down
O14172	met8	SPAC4D7.06c	Siroheme biosynthesis protein met8	0.335122	0.332486	0.3338	1.93786e-05	-1.58294	Down
O14450	pfd6	SPAC3A11.13	Probable prefoldin subunit 6	0.327137	0.34787	0.337561	0.000409843	-1.56678	Down
P17478	rpp202	SPBC23G7.15c	60S acidic ribosomal protein P2-beta	0.31828	0.363522	0.340951	0.00126621	-1.55236	Down
O94547	srk1	SPCC1322.08	Serine/threonine-protein kinase srk1	0.434139	0.239065	0.343004	0.0405327	-1.5437	Down
O43000	liz1	SPBC2G2.01c	Pantothenate transporter liz1	0.3272	0.373534	0.348302	0.0183472	-1.52159	Down
Q10277	msa1	SPAC13G7.13c	Multicopy suppressor of sporulation protein msa1	0.352636	0.34857	0.350657	0.00196647	-1.51187	Down
O13932	bet1	SPAC23C4.13	Protein transport protein bet1	0.332114	0.372457	0.351473	0.00391606	-1.50851	Down
O75014	Uncharacterized protein	Uncharacterized protein	Uncharacterized protein (Fragment)	0.379582	0.322284	0.353032	0.0193094	-1.50213	Down
Q9UTM7	hat1	SPAC139.06	Histone acetyltransferase type B catalytic subunit	0.46352	0.265379	0.355301	0.0294573	-1.49289	Down
O94461	SPAC1687.21	SPAC1687.21	Probable phosphatase C1687.21	0.43136	0.311385	0.364626	0.030681	-1.45551	Down
O14142	sym1	SPAC3G6.05	Protein sym1	0.355094	0.374922	0.364773	0.00139671	-1.45493	Down
Q10282	git5	SPBC32H8.07	Guanine nucleotide-binding protein subunit beta	0.419024	0.329754	0.369958	0.0240664	-1.43456	Down
O74174	vma10	SPBC1289.05c	V-type proton ATPase subunit G	0.378618	0.366071	0.371961	0.0100006	-1.42678	Down
O94613	tah18	SPAC1296.06	NADPH-dependent diflavin oxidoreductase 1	0.373574	0.373686	0.373635	0.0198952	-1.4203	Down
O42887	SPBC8E4.03	SPBC8E4.03	Putative agmatinase 2	0.411382	0.352045	0.378616	0.0273269	-1.40119	Down
P87241	rib2	SPCC4G3.16	Diaminohydroxyphosphoribosylamino-pyrimidine deaminase	0.289038	0.482759	0.380268	0.0224435	-1.39491	Down
Q9UR06	mmf2	SPAC1039.10	Protein mmf2, mitochondrial	0.448228	0.328674	0.383345	0.0204066	-1.38329	Down
Q9UUB1	rib4	SPBC409.13	6,7-dimethyl-8-ribityllumazine synthase	0.364516	0.404947	0.384892	0.00159199	-1.37748	Down
Q9US35	SPAC1039.06	SPAC1039.06	D-serine dehydratase	0.375388	0.407989	0.390579	0.0125164	-1.35631	Down
O14092	hem1	SPAC2F3.09	5-aminolevulinate synthase, mitochondrial	0.392227	0.394474	0.39337	0.000925929	-1.34604	Down
O14057	gud1	SPCC1672.03c	Probable guanine deaminase	0.411095	0.377275	0.393993	0.000771046	-1.34376	Down
Q10214	SPAC4H3.06	SPAC4H3.06	Uncharacterized protein C4H3.06	0.426242	0.360935	0.395448	0.0167441	-1.33844	Down
Q09910	izh3	SPAC30D11.11	Uncharacterized protein C30D11.11	0.467731	0.322409	0.398504	0.0280073	-1.32733	Down
O42941	cyp7	SPBC16H5.05c	Peptidylprolyl isomerase cyp7	0.512259	0.288553	0.400718	0.0337671	-1.31934	Down
P36605	his3	SPBC11B10.02c	Histidinol-phosphate aminotransferase	0.430258	0.377529	0.402889	0.00438206	-1.31155	Down
Q9US43	urg2	SPAC1002.17c	Putative uracil phosphoribosyltransferase urg2	0.459152	0.361213	0.406307	0.0180465	-1.29936	Down
P79058	mug134	SPAC10F6.16	mRNA stability protein mug134	0.42151	0.398199	0.408736	0.0273557	-1.29076	Down
Q09669	adh4	SPAC5H10.06c	Alcohol dehydrogenase 4	0.427513	0.392036	0.409189	0.00315439	-1.28916	Down
P87121	taf2	SPAC3A12.05c	Transcription initiation factor TFIID subunit 2	0.462848	0.365591	0.41188	0.0089489	-1.2797	Down
O94307	bob1	SPBC215.02	Probable prefoldin subunit 5	0.3652	0.480793	0.41608	0.0396588	-1.26507	Down
Q9UT98	pos5	SPAC323.01c	NADH kinase pos5, mitochondrial	0.42049	0.414141	0.417136	0.0104572	-1.26141	Down
Q9Y7J0	SPBC1778.03c	SPBC1778.03c	NAD-capped RNA hydrolase	0.528822	0.312351	0.418039	0.0288865	-1.25829	Down
O43034	hot15	SPBC3B9.05	Uncharacterized protein C3B9.05	0.505606	0.33142	0.421376	0.032001	-1.24682	Down
P87152	spt7	SPBC25H2.11c	Transcriptional activator spt7	0.516755	0.335952	0.422727	0.0203149	-1.2422	Down
O14165	pud1	SPAC4C5.01	Uncharacterized protein C4C5.01	0.401115	0.454443	0.427016	0.0031157	-1.22764	Down
P87294	sub1	SPAC16A10.02	Putative RNA polymerase II transcriptional coactivator	0.546917	0.333861	0.428846	0.0435709	-1.22147	Down
A0A482AT08	wtf14	SPCC663.02	Wtf14	0.454719	0.398227	0.429331	0.044007	-1.21984	Down
Q9UTL8	apl5	SPAC144.06	AP-3 complex subunit delta	0.335193	0.523655	0.431069	0.0313718	-1.21401	Down
O60108	cbh2	SPBC14F5.12c	CENP-B homolog protein 2	0.41572	0.454757	0.435498	0.00256125	-1.19926	Down
O13929	SPAC23C4.09c	SPAC23C4.09c	Uncharacterized protein C23C4.09c	0.415288	0.460632	0.436772	0.00854955	-1.19505	Down
O42890	cao2	SPBC1289.16c	Copper amine oxidase-like protein cao2	0.490898	0.384885	0.437136	0.00746008	-1.19384	Down
Q09766	SPAC24H6.13	SPAC24H6.13	Uncharacterized membrane protein C24H6.13	0.32558	0.556611	0.437137	0.0337362	-1.19384	Down
Q9HGM2	get1	SPBC543.10	Protein get1	0.566057	0.326251	0.441124	0.0363341	-1.18074	Down
O13896	rpc11	SPAC22A12.05	DNA-directed RNA polymerase III subunit RPC10	0.371855	0.527971	0.442423	0.0319345	-1.1765	Down
O94622	gmh6	SPBC1289.13c	Uncharacterized alpha-1,2-galactosyltransferase C1289.13c	0.481518	0.415788	0.447886	0.00341292	-1.1588	Down
O74427	urk1	SPCC162.11c	Uridine kinase	0.48143	0.416848	0.447901	0.0055178	-1.15875	Down
Q9UTD4	SPAC227.05	SPAC227.05	Probable prefoldin subunit 4	0.514074	0.388352	0.452329	0.0173372	-1.14456	Down
Q9UT33	dph3	SPAC8F11.02c	Diphthamide biosynthesis protein 3	0.527209	0.395364	0.453502	0.0440391	-1.14082	Down
P78812	gnd1	SPBC660.16	6-phosphogluconate dehydrogenase, decarboxylating	0.473191	0.441118	0.456786	0.00188649	-1.13041	Down
O94393	nas2	SPAC2H10.02c	Probable 26S proteasome regulatory subunit p27	0.454787	0.465712	0.46	0.00788335	-1.12029	Down
P50537	mae1	SPAPB8E5.03	Malic acid transport protein	0.491274	0.432591	0.460301	0.0104878	-1.11935	Down
A6X972	gon7	SPAC6B12.18	EKC/KEOPS complex subunit gon7	0.440991	0.484807	0.460322	0.0475342	-1.11929	Down
Q9UTC9	pfd2	SPAC227.10	Probable prefoldin subunit 2	0.455852	0.465788	0.460872	0.000703775	-1.11756	Down
O14226	exo84	SPAC6F12.08c	Exocyst complex component exo84	0.521107	0.407313	0.46155	0.0116055	-1.11544	Down
O74985	nat1	SPCC338.07c	N-terminal acetyltransferase A complex subunit nat1	0.492712	0.433907	0.46218	0.00552446	-1.11347	Down
O74732	erg27	SPBC1709.07	3-keto-steroid reductase erg27	0.464857	0.46071	0.462789	6.02361e-05	-1.11157	Down
O74439	SPCC1682.09c	SPCC1682.09c	Uncharacterized mitochondrial carrier C1682.09c	0.443895	0.482526	0.46378	0.00673144	-1.10849	Down
Q10280	gaf1	SPCC1902.01	Transcription factor gaf1	0.47859	0.44899	0.464067	0.00312348	-1.10759	Down
Q8WZJ7	thf1	SPBC839.16	C-1-tetrahydrofolate synthase, cytoplasmic	0.479103	0.45048	0.464567	0.00102959	-1.10604	Down
O94413	SPCC1620.06c	SPCC1620.06c	Ribose-phosphate pyrophosphokinase 2	0.540919	0.394116	0.464707	0.0154986	-1.10561	Down
P36598	thi1	SPAC1486.10	Thiamine repressible genes regulatory protein thi1	0.406753	0.5246	0.465331	0.0109828	-1.10367	Down
O42922	SPBC16A3.17c	SPBC16A3.17c	Uncharacterized MFS-type transporter C16A3.17c	0.581678	0.355007	0.466222	0.0374014	-1.10091	Down
O14289	leu2	SPAC9E9.03	3-isopropylmalate dehydratase	0.477885	0.457277	0.467246	0.00378535	-1.09775	Down
Q10299	clp1	SPAC22H10.05c	mRNA cleavage and polyadenylation factor clp1	0.530799	0.412141	0.467648	0.0171515	-1.09651	Down
O14369	sce3	SPBC18H10.04c	Probable RNA-binding protein sce3	0.433539	0.510676	0.471206	0.00463139	-1.08557	Down
C6Y4C6	lam1	SPBC29A10.17	Uncharacterized protein C29A10.17	0.492878	0.451892	0.472926	0.00636078	-1.08031	Down
Q9P6P3	ppk15	SPAC823.03	Serine/threonine-protein kinase ppk15	0.504022	0.452349	0.475557	0.0373094	-1.07231	Down
O13867	SPAC1B3.01c	SPAC1B3.01c	Uracil phosphoribosyltransferase 1	0.487094	0.467755	0.477342	0.000383241	-1.0669	Down
Q9C104	gde1	SPAPB1E7.05	Glycerophosphocholine phosphodiesterase gde1	0.449441	0.507787	0.48025	0.0224685	-1.05814	Down
P78798	pex7	SPAC17D4.01	Peroxisomal targeting signal 2 receptor	0.562726	0.405173	0.483035	0.0199187	-1.0498	Down
Q9UT08	paa1	SPAP8A3.09c	Protein phosphatase PP2A regulatory subunit A	0.452296	0.514599	0.48422	0.00917899	-1.04627	Down
Q9UTN3	cid14	SPAC12G12.13c	Poly(A) RNA polymerase cid14	0.492694	0.47411	0.484245	0.0391036	-1.04619	Down
Q10073	SPAC3H1.08c	SPAC3H1.08c	Uncharacterized CCDC90 family protein C3H1.08c, mitochondrial	0.549303	0.430846	0.484424	0.0331076	-1.04566	Down
O13916	hcn1	SPAC23C11.12	Anaphase-promoting complex subunit hcn1	0.571348	0.405536	0.484681	0.020968	-1.04489	Down
Q9Y7J3	SPBC1778.07	SPBC1778.07	Carnosine N-methyltransferase	0.441789	0.529146	0.485956	0.00946442	-1.0411	Down
Q9UU89	ham1	SPCC830.10	Inosine triphosphate pyrophosphatase	0.382077	0.612053	0.488419	0.0418387	-1.03381	Down
Q10320	gdt2	SPAC17G8.08c	GDT1-like protein C17G8.08c	0.473891	0.510912	0.491516	0.00883311	-1.02469	Down
Q9USZ7	end3	SPBC11G11.02c	Actin cytoskeleton-regulatory complex protein end3	0.468852	0.514062	0.492048	0.00743894	-1.02313	Down
Q10081	SPAC11D3.02c	SPAC11D3.02c	UPF0039 protein C11D3.02c	0.473068	0.512331	0.492436	0.00135468	-1.02199	Down
G2TRU5	cmc2	SPCC4B3.20	COX assembly mitochondrial protein 2	0.434421	0.552978	0.49322	0.0119393	-1.0197	Down
Q9UTJ8	rad50	SPAC1556.01c	DNA repair protein rad50	0.488826	0.498012	0.49362	0.010068	-1.01853	Down
O13870	not3	SPAC1B3.05	General negative regulator of transcription subunit 3	0.522108	0.467304	0.493857	0.00428669	-1.01783	Down
O14259	sfp47	SPAC7D4.02c	Ubp4-interactor sfp47	0.536015	0.460313	0.496277	0.0102981	-1.01078	Down
Q09785	gcv2	SPAC13G6.06c	Putative glycine dehydrogenase (decarboxylating), mitochondrial	0.500801	0.501766	0.501289	0.000776388	-0.996284	Down
P0CU26	ina17	SPBC3B8.10	Inner membrane assembly complex subunit 17	0.427899	0.569995	0.502211	0.0414307	-0.993634	Down
Q9USJ2	got1	SPCC4B3.02c	Protein transport protein got1	0.432779	0.57874	0.502604	0.0176383	-0.992506	Down
O59778	bio2	SPCC1235.02	Biotin synthase	0.517007	0.489764	0.502786	0.00802197	-0.991982	Down
Q09723	trm112	SPAC31A2.02	Multifunctional methyltransferase subunit trm112	0.474815	0.537326	0.502812	0.0429105	-0.99191	Down
O13642	lip5	SPBC8D2.15	Lipoyl synthase, mitochondrial	0.6173	0.406341	0.507165	0.0344431	-0.979472	Down
P87313	tma20	SPBC31F10.12	Translation machinery-associated protein 20	0.533016	0.479736	0.507437	0.0152225	-0.978698	Down
Q9Y7X4	SPBC365.16	SPBC365.16	Uncharacterized membrane protein C365.16	0.5776	0.447347	0.507794	0.0237497	-0.977686	Down
O60187	sid4	SPBC244.01c	Septation initiation protein sid4	0.502544	0.518769	0.510275	0.0101044	-0.970653	Down
O94703	rpa12	SPCC1259.03	DNA-directed RNA polymerase I subunit RPA12	0.52353	0.498626	0.511265	0.00263815	-0.967856	Down
O74524	put1	SPCC70.03c	Probable proline dehydrogenase, mitochondrial	0.545154	0.483769	0.513243	0.00702062	-0.962286	Down
Q9UUB4	ade7	SPBC409.10	Phosphoribosylaminoimidazole-succinocarboxamide synthase	0.523163	0.504654	0.513694	0.00229327	-0.961019	Down
O94293	SPBC887.08	SPBC887.08	Uncharacterized protein C887.08	0.521373	0.511744	0.516284	0.0160936	-0.953764	Down
Q9UUG8	tup12	SPAC630.14c	Transcriptional repressor tup12	0.53544	0.514124	0.524264	0.0112019	-0.931634	Down
Q10097	SPAC11D3.18c	SPAC11D3.18c	Uncharacterized transporter C11D3.18C	0.559615	0.487683	0.525479	0.0277038	-0.928296	Down
Q9P7F2	cao1	SPAC2E1P3.04	Copper amine oxidase 1	0.601582	0.46327	0.526506	0.0334104	-0.925477	Down
Q10317	med20	SPAC17G8.05	Mediator of RNA polymerase II transcription subunit 20	0.622686	0.443686	0.527156	0.0315801	-0.923698	Down
Q9HFE5	apm1	SPBP16F5.07	AP-1 complex subunit mu-1	0.47619	0.589657	0.528713	0.0251496	-0.919444	Down
O94477	myo52	SPCC1919.10c	Myosin-52	0.550339	0.510781	0.529094	0.0255136	-0.918405	Down
Q09697	rga8	SPAC13A11.01c	Rho-GTPase-activating protein 8	0.553162	0.506002	0.529673	0.00302206	-0.916826	Down
O94370	SPBC1604.04	SPBC1604.04	Uncharacterized mitochondrial carrier C1604.04	0.440908	0.637146	0.530177	0.0447608	-0.915454	Down
O42993	fkh1	SPBC839.17c	Peptidyl-prolyl cis-trans isomerase	0.570977	0.492434	0.531589	0.00645227	-0.911617	Down
O74335	rga5	SPBC17F3.01c	Rho-GTPase-activating protein 5	0.57175	0.496157	0.532422	0.0085931	-0.909359	Down
O42842	apt1	SPAC23A1.03	Adenine phosphoribosyltransferase	0.53282	0.534945	0.533887	0.000139453	-0.905393	Down
Q9UT76	tif222	SPAC343.14c	Probable translation initiation factor eIF-2B subunit beta	0.554235	0.513914	0.534338	0.00415395	-0.904176	Down
O14280	fra2	SPAC8C9.11	Uncharacterized bolA-like protein C8C9.11	0.523059	0.547226	0.535044	0.000580733	-0.902269	Down
O74847	mpc1	SPCC1235.11	Probable mitochondrial pyruvate carrier 1	0.505278	0.569598	0.53609	0.00848645	-0.899453	Down
O74895	rpl15	SPCC576.11	60S ribosomal protein L15-A	0.506456	0.574942	0.537621	0.0366313	-0.895338	Down
P40900	isp4	SPBC29B5.02c	Sexual differentiation process protein isp4	0.625395	0.459375	0.541668	0.0283117	-0.884518	Down
O94574	gor2	SPBC1773.17c	Putative 2-hydroxyacid dehydrogenase C1773.17c	0.514443	0.570451	0.541929	0.00315699	-0.883825	Down
O94709	pdx1	SPCC1259.09c	Probable pyruvate dehydrogenase protein X component, mitochondrial	0.540855	0.547041	0.543934	9.75919e-05	-0.878496	Down
O94628	SPBC1347.09	SPBC1347.09	Uncharacterized methyltransferase C1347.09	0.555679	0.53487	0.544681	0.0172637	-0.876515	Down
O74485	slh1	SPCC1906.02c	CUE domain-containing protein 3	0.541589	0.548977	0.545222	0.00145474	-0.875083	Down
O59709	git7	SPBC36.12c	Glucose-insensitive transcription protein 7	0.529202	0.559378	0.545505	0.0450141	-0.874334	Down
O94667	prf1	SPBC651.09c	RNA polymerase-associated protein C651.09c	0.540271	0.551505	0.545858	0.000172913	-0.873403	Down
O60119	scs2	SPBC16G5.05c	Vesicle-associated membrane protein-associated protein scs2	0.56885	0.525075	0.546212	0.00570412	-0.872466	Down
O74653	pob1	SPBC1289.04c	Protein pob1	0.547134	0.547184	0.547159	0.00279713	-0.869969	Down
Q02787	ade2	SPAC144.03	Adenylosuccinate synthetase	0.530436	0.565396	0.548446	0.0100579	-0.866578	Down
Q9C102	glt1	SPAPB1E7.07	Glutamate synthase [NADH]	0.557663	0.541167	0.549234	0.00243831	-0.864508	Down
P17871	tbp1	SPAC29E6.08	TATA-box-binding protein	0.607578	0.49636	0.551073	0.0119003	-0.859685	Down
P20772	ade1	SPBC405.01	Bifunctional purine biosynthetic protein ADE1	0.564074	0.540519	0.552097	0.00145872	-0.857007	Down
O94330	arg6	SPBC725.14	Amino-acid acetyltransferase, mitochondrial	0.509374	0.595816	0.552279	0.00783206	-0.856532	Down
Q9Y7X5	uge1	SPBC365.14c	UDP-glucose 4-epimerase uge1	0.5774	0.530896	0.55438	0.00464302	-0.851053	Down
O59812	gcd1	SPCC794.01c	Glucose-6-phosphate 1-dehydrogenase gcd1	0.474427	0.649993	0.555201	0.0391048	-0.848919	Down
P87056	SPAC57A10.08c	SPAC57A10.08c	Abhydrolase domain-containing protein C57A10.08c	0.478824	0.647667	0.557221	0.0341218	-0.843678	Down
O94289	lub1	SPBC887.04c	Ubiquitin homeostasis protein lub1	0.573309	0.548589	0.560771	0.00115985	-0.834515	Down
Q9US39	SPAC1039.02	SPAC1039.02	Uncharacterized protein C1039.02	0.476808	0.645796	0.560822	0.0327597	-0.834385	Down
O74729	cyp3	SPBC1709.04c	Peptidyl-prolyl cis-trans isomerase cyp3	0.625315	0.502601	0.563592	0.0173809	-0.827278	Down
Q10346	SPAC1F12.04c	SPAC1F12.04c	Uncharacterized protein C1F12.04c	0.505196	0.624193	0.564769	0.0186089	-0.824268	Down
O94255	nce103	SPBP8B7.05c	Carbonic anhydrase	0.615165	0.517877	0.565301	0.00946719	-0.822908	Down
Q09704	rrp4	SPAC2F7.14c	Exosome complex component rrp4	0.503312	0.634378	0.5661	0.0180583	-0.820872	Down
O60180	arx1	SPBC23E6.05	Probable metalloprotease arx1	0.521081	0.609347	0.566866	0.0288941	-0.81892	Down
O94509	gta1	SPBC646.03	Glutamyl-tRNA(Gln) amidotransferase subunit A, mitochondrial	0.538152	0.598123	0.567673	0.00366543	-0.816869	Down
O60109	pho8	SPBC14F5.13c	Alkaline phosphatase	0.570829	0.565608	0.568342	0.0161994	-0.815169	Down
Q9Y7R3	cnd2	SPCC306.03c	Condensin complex subunit 2	0.606354	0.536419	0.570068	0.0085581	-0.810794	Down
Q9Y7Z3	acb1	SPBC1539.06	Putative acyl-CoA-binding protein	0.585883	0.555782	0.570704	0.000957659	-0.809186	Down
Q09179	gln1	SPAC23H4.06	Glutamine synthetase	0.535624	0.604994	0.571857	0.0292677	-0.806273	Down
O94548	SPCC1322.09	SPCC1322.09	Maintenance of telomere capping protein 1	0.595711	0.549405	0.572351	0.00220814	-0.805028	Down
Q9HFE4	fmo1	SPBP16F5.08c	Thiol-specific monooxygenase	0.512518	0.634679	0.573189	0.0177463	-0.802916	Down
O74836	rpl101	SPCC1183.08c	60S ribosomal protein L1-B	0.59749	0.549374	0.574362	0.0194652	-0.799967	Down
O94685	ucp8	SPBC83.01	UBA domain-containing protein 8	0.583531	0.567735	0.575752	0.00278833	-0.796479	Down
O59735	lac1	SPBC3E7.15c	Sphingosine N-acyltransferase lac1	0.539954	0.612266	0.57594	0.00628592	-0.796009	Down
P36627	byr3	SPAC13D6.02c	Cellular nucleic acid-binding protein homolog	0.627587	0.533757	0.57726	0.0284654	-0.792708	Down
O13729	pun1	SPAC15A10.09c	SUR7 family protein pun1	0.539595	0.619933	0.578208	0.0100481	-0.790341	Down
Q10094	SPAC11D3.15	SPAC11D3.15	Uncharacterized protein C11D3.15	0.673257	0.496858	0.578574	0.0394594	-0.789426	Down
O13829	usp101	SPAC19A8.13	U1 small nuclear ribonucleoprotein 70 kDa homolog	0.542134	0.616603	0.57889	0.00588253	-0.788639	Down
O14155	SPAC4A8.02c	SPAC4A8.02c	UPF0047 protein C4A8.02c	0.68315	0.486039	0.58039	0.0387418	-0.784905	Down
Q10253	mug64	SPAC56F8.05c	Meiotically up-regulated gene 64 protein	0.636601	0.527943	0.58052	0.0128404	-0.784581	Down
O14076	SPACUNK4.11c	SPACUNK4.11c	Uncharacterized protein UNK4.11c	0.546024	0.620685	0.581227	0.0181219	-0.782827	Down
Q9P6R2	leo1	SPBC13E7.08c	Uncharacterized protein C13E7.08c	0.507505	0.65449	0.582472	0.0412028	-0.77974	Down
O94686	rpl4302	SPBC83.02c	60S ribosomal protein L43-B	0.566873	0.600215	0.582977	0.00664022	-0.778489	Down
Q9UT44	pro1	SPAC821.11	Probable gamma-glutamyl phosphate reductase	0.609728	0.556062	0.583389	0.00993436	-0.77747	Down
O14044	rbp28	SPAC2C4.11c	Pre-rRNA-processing protein pno1	0.658452	0.522434	0.585075	0.0367231	-0.773307	Down
Q9USN0	gpi10	SPCC16A11.06c	GPI mannosyltransferase 3	0.663273	0.514333	0.586602	0.0233257	-0.769545	Down
Q09782	las21	SPAC13G6.03	GPI ethanolamine phosphate transferase 2	0.614764	0.560664	0.586829	0.00657106	-0.768989	Down
O94615	ppr8	SPBC1289.06c	Pentatricopeptide repeat-containing protein 8, mitochondrial	0.53813	0.634128	0.58776	0.0322956	-0.766702	Down
O13972	shm1	SPAC24C9.12c	Probable serine hydroxymethyltransferase, cytosolic	0.591981	0.585609	0.588699	0.0066466	-0.764399	Down
O74826	coq7	SPBC337.15c	5-demethoxyubiquinone hydroxylase, mitochondrial	0.571444	0.606	0.588718	0.0017363	-0.76435	Down
Q9P7Z7	cox17	SPBC26H8.14c	Cytochrome c oxidase copper chaperone	0.621273	0.557299	0.588909	0.00450134	-0.763884	Down
S6BME0	SPAC694.04c	SPAC694.04c	Conserved eukaryotic protein	0.667739	0.518717	0.589027	0.0276168	-0.763594	Down
O60095	SPBC14C8.15	SPBC14C8.15	Probable lipase C14C8.15	0.597454	0.582392	0.58992	0.000317561	-0.761408	Down
Q9HDU6	pan5	SPBPB2B2.09c	Probable 2-dehydropantoate 2-reductase	0.568721	0.610421	0.590758	0.035084	-0.759361	Down
O43071	prp17	SPBC6B1.10	Pre-mRNA-processing factor 17	0.607015	0.580342	0.592866	0.0246091	-0.754222	Down
O74419	SPCC162.02c	SPCC162.02c	Uncharacterized protein C162.02c	0.608267	0.58085	0.594125	0.00615729	-0.751161	Down
O13774	fol2	SPAC17A5.13	GTP cyclohydrolase 1	0.612857	0.578931	0.595836	0.00143394	-0.747012	Down
Q10330	rpl2501	SPBC106.18	60S ribosomal protein L25-A	0.654636	0.541652	0.597354	0.0151428	-0.743342	Down
P40373	his1	SPAC25G10.05c	ATP phosphoribosyltransferase	0.601809	0.594137	0.597927	0.000958947	-0.741959	Down
O14038	cor1	SPAC2C4.05	Uncharacterized protein C2C4.05	0.616248	0.583445	0.59858	0.0400365	-0.740384	Down
P28745	pim1	SPBC557.03c	Protein pim1	0.57775	0.620518	0.599721	0.0133451	-0.737638	Down
P54874	hcs1	SPAC4F8.14c	Hydroxymethylglutaryl-CoA synthase	0.601297	0.599474	0.600386	8.3932e-06	-0.736038	Down
P40847	sap1	SPCC1672.02c	Switch-activating protein 1	0.56876	0.632564	0.600386	0.00489799	-0.736038	Down
O13842	cda1	SPAC19G12.03	Putative polysaccharide deacetylase	0.57907	0.620481	0.600624	0.0225819	-0.735466	Down
O74766	put2	SPBC24C6.04	Probable delta-1-pyrroline-5-carboxylate dehydrogenase	0.602076	0.599629	0.600821	0.00548359	-0.734993	Down
P78946	rpl26	SPBC29B5.03c	60S ribosomal protein L26	0.658444	0.551511	0.601614	0.025433	-0.733091	Down
O14003	rfc3	SPAC27E2.10c	Replication factor C subunit 3	0.557143	0.646713	0.601836	0.0117803	-0.732557	Down
Q9UTI2	grx2	SPAC15E1.09	Glutaredoxin-2	0.636067	0.56929	0.602073	0.00522146	-0.73199	Down
Q09899	hem3	SPAC24B11.13	Porphobilinogen deaminase	0.593835	0.613653	0.603565	0.00207122	-0.728419	Down
Q10429	cnd3	SPCC188.03	Condensin complex subunit 3	0.560149	0.646558	0.604898	0.0333194	-0.725237	Down
Q9URT2	tho1	SPCP25A2.03	Uncharacterized protein P25A2.03	0.573273	0.637214	0.606699	0.0344456	-0.720947	Down
Q8TFH2	mrx21	SPAPB17E12.12c	Uncharacterized mitochondrial carrier PB17E12.12c	0.692022	0.537294	0.607977	0.0485745	-0.71791	Down
Q09196	cdc4	SPAP8A3.08	Myosin regulatory light chain cdc4	0.624795	0.59092	0.608198	0.00807918	-0.717386	Down
O60060	arg5	SPBC56F2.09c	Carbamoyl-phosphate synthase arginine-specific small chain	0.614133	0.603881	0.608784	0.0149009	-0.715997	Down
Q9Y805	cwf25	SPBC146.05c	Pre-mRNA-splicing factor cwf25	0.616664	0.605201	0.610568	0.0322684	-0.711776	Down
P05734	rpl1901	SPBC56F2.02	60S ribosomal protein L19-A	0.601386	0.621752	0.611231	0.00785362	-0.71021	Down
P21565	srp54	SPCC188.06c	Signal recognition particle subunit SRP54	0.668647	0.560139	0.612409	0.0152715	-0.707433	Down
O94619	adn2	SPBC1289.10c	Adhesion defective protein 2	0.682946	0.53971	0.6127	0.0454379	-0.706747	Down
Q10343	cbs2	SPAC1556.08c	5'-AMP-activated protein kinase subunit gamma	0.540143	0.684058	0.612782	0.0385741	-0.706553	Down
Q9UTE8	ies6	SPAC222.04c	Chromatin-remodeling complex subunit ies6	0.555	0.674287	0.613662	0.017764	-0.704484	Down
O94285	rpc25	SPBC2G5.07c	DNA-directed RNA polymerase III subunit rpc8	0.525576	0.701686	0.613683	0.0485953	-0.704435	Down
P40976	lys1	SPAP7G5.04c	L-2-aminoadipate reductase	0.623463	0.60538	0.614343	0.00059719	-0.702883	Down
O74962	ptk1	SPBC4B4.01c	Pantothenate kinase	0.593279	0.638778	0.616145	0.00470146	-0.698658	Down
P05764	rps21	SPBC18E5.06	40S ribosomal protein S21	0.554947	0.690591	0.617273	0.0438268	-0.696019	Down
Q9Y7J6	ppk21	SPBC1778.10c	Serine/threonine-protein kinase ppk21	0.567485	0.66496	0.617556	0.0328602	-0.695357	Down
O75005	vas2	SPBC1709.02c	Valine--tRNA ligase	0.629521	0.608364	0.618756	0.00212483	-0.692557	Down
O42914	oga1	SPBC16A3.08c	Uncharacterized protein C16A3.08c	0.599416	0.646704	0.622679	0.0031116	-0.683441	Down
P0CT74	rps1102	SPAC144.11	40S ribosomal protein S11-B	0.657256	0.58955	0.623491	0.00881474	-0.681558	Down
P40372	rpl301	SPAC17A5.03	60S ribosomal protein L3-A	0.652534	0.596257	0.625049	0.0163511	-0.67796	Down
O13326	met17	SPBC428.11	Homocysteine synthase	0.617445	0.632755	0.625268	0.00662579	-0.677453	Down
Q9P6N2	ptf1	SPAC823.14	Pdp3-interacting factor 1	0.642007	0.608587	0.625304	0.00204875	-0.67737	Down
P79071	rpl6	SPCC622.18	60S ribosomal protein L6	0.666518	0.585269	0.625631	0.00970108	-0.676616	Down
Q9USU2	dim1	SPBC336.02	Dimethyladenosine transferase	0.650039	0.601182	0.626097	0.0123413	-0.675542	Down
Q9UTA6	SPAC25B8.12c	SPAC25B8.12c	Uncharacterized hydrolase C25B8.12c	0.629135	0.625032	0.627058	0.00139456	-0.673329	Down
Q9UUF2	rar1	SPBC17A3.04c	Probable methionine--tRNA ligase, cytoplasmic	0.571287	0.681487	0.62761	0.0358593	-0.67206	Down
Q9UT09	aro4	SPAP8A3.07c	Phospho-2-dehydro-3-deoxyheptonate aldolase, tyrosine-inhibited	0.637573	0.620321	0.628761	0.00351573	-0.669416	Down
G2TRJ4	tam1	SPAC222.19	Uncharacterized protein tam1	0.575337	0.679541	0.629327	0.0468118	-0.668119	Down
Q9USG6	rpl35a	SPCP31B10.08c	60S ribosomal protein L33-B	0.572683	0.685882	0.629555	0.0251081	-0.667595	Down
Q10659	spo14	SPBC3H7.01	Membrane glycoprotein spo14	0.677071	0.584726	0.629808	0.0110216	-0.667016	Down
O43041	trs23	SPBC3B9.12	Transport protein particle subunit trs23	0.663593	0.594909	0.630897	0.0442528	-0.664525	Down
Q1K9C2	sir1	SPAC10F6.01c	Sulfite reductase [NADPH] subunit beta	0.677936	0.586926	0.631381	0.0107736	-0.663417	Down
O59700	mfs3	SPBC36.03c	Uncharacterized transporter C36.03c	0.626808	0.636469	0.631536	0.00383837	-0.663063	Down
Q9URV9	srx1	SPBC106.02c	Sulfiredoxin	0.70415	0.565621	0.631858	0.0257787	-0.662327	Down
O14363	rpl102	SPBC30D10.18c	60S ribosomal protein L1-A	0.637471	0.633384	0.635315	0.0293692	-0.654455	Down
Q9C0X8	rrp12	SPAPB8E5.07c	Putative ribosomal RNA-processing protein 12	0.598488	0.671381	0.635402	0.0158212	-0.654258	Down
O59736	leu3	SPBC3E7.16c	2-isopropylmalate synthase	0.650024	0.622582	0.636374	0.00239135	-0.652052	Down
Q10481	tim13	SPAC17C9.09c	Mitochondrial import inner membrane translocase subunit tim13	0.598978	0.678148	0.637014	0.0129792	-0.650603	Down
O59721	pus4	SPBC11C11.10	tRNA pseudouridine synthase 4	0.654793	0.619625	0.637225	0.00250921	-0.650124	Down
O43046	vma7	SPBC3B9.18c	V-type proton ATPase subunit F	0.615369	0.659663	0.637719	0.00654321	-0.649007	Down
O74965	eif21	SPBC4B4.04	Eukaryotic translation initiation factor 2A	0.646624	0.62967	0.637948	0.00451754	-0.64849	Down
Q9USH0	psg2	SPCP31B10.04	Uncharacterized membrane protein P31B10.04	0.611676	0.664124	0.637993	0.00623176	-0.648388	Down
Q9UTQ1	pdx3	SPAC1093.02	Probable pyridoxamine 5'-phosphate oxidase	0.711888	0.567372	0.638994	0.0329531	-0.646125	Down
P32390	act2	SPAC630.03	Actin-related protein 3	0.638876	0.63957	0.639231	0.00550627	-0.645591	Down
Q12238	uvi31	SPBC16E9.06c	UV-induced protein uvi31	0.622836	0.655412	0.639359	0.00655533	-0.645301	Down
O94606	jmj4	SPCC622.19	JmjC domain-containing protein 4	0.594461	0.683966	0.639584	0.019238	-0.644794	Down
Q92371	btf3	SPAC4F10.14c	Nascent polypeptide-associated complex subunit beta	0.630693	0.650051	0.640148	0.00429955	-0.643522	Down
O13804	srp21	SPAC17H9.07	Uncharacterized protein C17H9.07	0.705681	0.577764	0.640573	0.0229592	-0.642565	Down
P87123	rpb11	SPAC3A12.07	DNA-directed RNA polymerase II subunit RPB11	0.645711	0.636301	0.640854	0.00995511	-0.641933	Down
Q9P772	gua1	SPAP7G5.02c	GMP synthase [glutamine-hydrolyzing]	0.677622	0.610015	0.641651	0.0309514	-0.640138	Down
Q09767	alp41	SPAC22F3.05c	ADP-ribosylation factor-like protein alp41	0.652997	0.631794	0.642145	0.00449226	-0.639029	Down
O13672	rpl8	SPBC29A3.04	60S ribosomal protein L8	0.630048	0.655749	0.642391	0.013172	-0.638477	Down
P87228	ser3	SPCC364.07	Putative D-3-phosphoglycerate dehydrogenase	0.706358	0.586074	0.642586	0.0305594	-0.63804	Down
O13993	rpo41	SPAC26H5.12	DNA-directed RNA polymerase, mitochondrial	0.633036	0.653257	0.643621	0.028848	-0.635716	Down
Q9Y801	mug57	SPBC146.10	FAS1 domain-containing protein mug57	0.5854	0.707283	0.643657	0.02278	-0.635636	Down
Q09783	tim8	SPAC13G6.04	Mitochondrial import inner membrane translocase subunit tim8	0.661429	0.627271	0.643872	0.00612228	-0.635154	Down
O14008	cam2	SPAC29A4.05	Myosin 1 light chain cam2	0.695357	0.590993	0.643964	0.0305734	-0.634948	Down
Q9Y7Z5	tts1	SPBC1539.04	Tetra-spanning protein 1	0.665209	0.625976	0.644613	0.0203588	-0.633494	Down
O14198	med18	SPAC5D6.05	Mediator of RNA polymerase II transcription subunit 18	0.692942	0.598677	0.645498	0.0146403	-0.631516	Down
O74538	rpl2702	SPCC74.05	60S ribosomal protein L27-B	0.646732	0.645701	0.646225	0.00332095	-0.629891	Down
Q9URX0	SPAC922.06	SPAC922.06	Uncharacterized oxidoreductase C922.06	0.635566	0.659114	0.646594	0.0368643	-0.629068	Down
O14296	vps24	SPAC9E9.14	Vacuolar protein sorting-associated protein 24	0.59016	0.712682	0.647069	0.039805	-0.628008	Down
Q09671	SPAC5H10.10	SPAC5H10.10	Putative NADPH dehydrogenase C5H10.10	0.653818	0.640086	0.647075	0.00524559	-0.627996	Down
Q9P777	his2	SPBC1711.13	Histidinol dehydrogenase	0.606351	0.691846	0.647131	0.0178584	-0.627871	Down
O60146	vhc1	SPBC18H10.16	Uncharacterized transporter C18H10.16	0.746534	0.558709	0.647499	0.0476726	-0.62705	Down
Q9UTE4	sno1	SPAC222.08c	Uncharacterized glutaminase C222.08c	0.620891	0.672514	0.647963	0.0428769	-0.626017	Down
O74940	qns1	SPCC553.02	Putative glutamine-dependent NAD(+) synthetase	0.658415	0.638493	0.648488	0.00128794	-0.624849	Down
Q09127	rpl1001	SPBC18E5.04	60S ribosomal protein L10-A	0.646256	0.652804	0.649704	0.0329475	-0.622145	Down
P78763	yhm2	SPBC83.13	Uncharacterized mitochondrial carrier C83.13	0.681946	0.620598	0.649838	0.0173503	-0.621848	Down
O42861	fft3	SPAC25A8.01c	ATP-dependent helicase fft3	0.720837	0.58806	0.650964	0.0296616	-0.61935	Down
Q9HFF4	ppk1	SPAC110.01	Serine/threonine-protein kinase ppk1	0.702726	0.606371	0.651453	0.0326192	-0.618267	Down
Q9UTS7	SPAC977.12	SPAC977.12	Probable L-asparaginase 2	0.605832	0.701882	0.653997	0.020267	-0.612643	Down
Q10490	lrs1	SPAC26F1.13c	Putative leucine--tRNA ligase, cytoplasmic	0.662732	0.645804	0.654074	0.00474781	-0.612475	Down
O42888	SPBC8E4.04	SPBC8E4.04	Uncharacterized oxidoreductase C8E4.04	0.682826	0.626583	0.654131	0.00525977	-0.612349	Down
P78780	hom2	SPCC1827.06c	Probable aspartate-semialdehyde dehydrogenase	0.625752	0.683473	0.65449	0.00579582	-0.611557	Down
Q10333	pex11	SPBC582.09	Peroxisomal biogenesis factor 11	0.661919	0.651915	0.656681	0.0237985	-0.606735	Down
O94453	coq4	SPAC1687.12c	Ubiquinone biosynthesis protein coq4, mitochondrial	0.622094	0.69191	0.65724	0.0133274	-0.605508	Down
Q9UT27	pvg1	SPAC8F11.10c	Pyruvyl transferase 1	0.603761	0.721826	0.658609	0.0416106	-0.602506	Down
Q9P3T7	SPAC328.09	SPAC328.09	Probable mitochondrial 2-oxodicarboxylate carrier	0.645575	0.672903	0.658938	0.0041583	-0.601786	Down
P87240	not2	SPCC4G3.15c	General negative regulator of transcription subunit 2	0.669949	0.64928	0.659192	0.0163573	-0.60123	Down
O74329	rps29	SPBC1685.09	40S ribosomal protein S29	0.671405	0.651274	0.660991	0.0116738	-0.597298	Down
Q9Y7M8	SPBC9B6.11c	SPBC9B6.11c	Probable RNA exonuclease C9B6.11c	0.731734	0.601461	0.664145	0.0257494	-0.590429	Down
O94327	tps0	SPBC725.10	Translocator protein homolog	0.747845	0.593686	0.665389	0.0479625	-0.587729	Down
Q12705	ppb1	SPBP4H10.04	Serine/threonine-protein phosphatase 2B catalytic subunit	0.754034	0.582953	0.665837	0.043241	-0.58676	Down
Q9P7G9	met14	SPAC1782.11	Adenylyl-sulfate kinase	0.721468	0.610042	0.665905	0.0284279	-0.586612	Down
P87144	ths1	SPBC25H2.02	Threonine--tRNA ligase, cytoplasmic	0.67162	0.660436	0.665935	0.00274114	-0.586547	Down
O14355	hva22	SPBC30D10.09c	Uncharacterized membrane protein C30D10.09c	0.638698	0.693802	0.66612	0.00549403	-0.586147	Down

## Sheet: Table S9 
Table S9. GO analysis of proteins differentially expressed vegetative cells
GO analysis of proteins showing increased expression (mug174Δ/WT_logFC > 0.6)
Category_Name	External_ID	Description	Over_represented/under_represented	List_Frequency	Background_Frequency	Log10(P)	Genes_In_Common/Interacting_Gene_Pair
GO Biological Process	GO:0016052;	carbohydrate catabolic process	Enriched	7.38255033557047 (11/149)	1.32398753894081 (68/5136)	-2.88204	SPBC2D10.05;SPBC354.12;SPAC3C7.05c;SPCC13B11.01;SPBC19C2.07;SPAC26F1.06;SPBC660.07;SPBC14F5.04c;SPCC191.11;SPAC12B10.16c;SPCC1223.03c;	GO:1901605;	alpha-amino acid metabolic process	Enriched	8.95953757225434 (31/346)	2.99844236760125 (154/5136)	-4.93792	SPBC3E7.16c;SPAC23H4.06;SPBC11B10.02c;SPAPB1E7.07;SPBC725.14;SPBC24C6.04;SPBC19F5.04;SPBC1711.13;SPBC839.16;SPAC19D5.07;SPAC821.11;SPBC1703.08c;SPAP7G5.04c;SPAC1039.10;SPCC364.07;SPCC1672.01;SPAP7G5.02c;SPBC8E4.03;SPAC25G10.05c;SPCC70.03c;SPAC24C9.12c;SPBC30D10.16;SPAC9E9.03;SPBC1773.14;SPAC977.12;SPAC1039.06;SPAC13G6.06c;SPCC1827.06c;SPBC56F2.09c;SPAC17A5.13;SPBC428.11;		GO:1901605;	alpha-amino acid metabolic process	Enriched	8.95953757225434 (31/346)	2.99844236760125 (154/5136)	-4.93792	SPBC3E7.16c;SPAC23H4.06;SPBC11B10.02c;SPAPB1E7.07;SPBC725.14;SPBC24C6.04;SPBC19F5.04;SPBC1711.13;SPBC839.16;SPAC19D5.07;SPAC821.11;SPBC1703.08c;SPAP7G5.04c;SPAC1039.10;SPCC364.07;SPCC1672.01;SPAP7G5.02c;SPBC8E4.03;SPAC25G10.05c;SPCC70.03c;SPAC24C9.12c;SPBC30D10.16;SPAC9E9.03;SPBC1773.14;SPAC977.12;SPAC1039.06;SPAC13G6.06c;SPCC1827.06c;SPBC56F2.09c;SPAC17A5.13;SPBC428.11;		GO:1901605;	alpha-amino acid metabolic process	Enriched	8.95953757225434 (31/346)	2.99844236760125 (154/5136)	-4.93792	SPBC3E7.16c;SPAC23H4.06;SPBC11B10.02c;SPAPB1E7.07;SPBC725.14;SPBC24C6.04;SPBC19F5.04;SPBC1711.13;SPBC839.16;SPAC19D5.07;SPAC821.11;SPBC1703.08c;SPAP7G5.04c;SPAC1039.10;SPCC364.07;SPCC1672.01;SPAP7G5.02c;SPBC8E4.03;SPAC25G10.05c;SPCC70.03c;SPAC24C9.12c;SPBC30D10.16;SPAC9E9.03;SPBC1773.14;SPAC977.12;SPAC1039.06;SPAC13G6.06c;SPCC1827.06c;SPBC56F2.09c;SPAC17A5.13;SPBC428.11;		GO:1901605;	alpha-amino acid metabolic process	Enriched	8.95953757225434 (31/346)	2.99844236760125 (154/5136)	-4.93792	SPBC3E7.16c;SPAC23H4.06;SPBC11B10.02c;SPAPB1E7.07;SPBC725.14;SPBC24C6.04;SPBC19F5.04;SPBC1711.13;SPBC839.16;SPAC19D5.07;SPAC821.11;SPBC1703.08c;SPAP7G5.04c;SPAC1039.10;SPCC364.07;SPCC1672.01;SPAP7G5.02c;SPBC8E4.03;SPAC25G10.05c;SPCC70.03c;SPAC24C9.12c;SPBC30D10.16;SPAC9E9.03;SPBC1773.14;SPAC977.12;SPAC1039.06;SPAC13G6.06c;SPCC1827.06c;SPBC56F2.09c;SPAC17A5.13;SPBC428.11;		GO:1901605;	alpha-amino acid metabolic process	Enriched	8.95953757225434 (31/346)	2.99844236760125 (154/5136)	-4.93792	SPBC3E7.16c;SPAC23H4.06;SPBC11B10.02c;SPAPB1E7.07;SPBC725.14;SPBC24C6.04;SPBC19F5.04;SPBC1711.13;SPBC839.16;SPAC19D5.07;SPAC821.11;SPBC1703.08c;SPAP7G5.04c;SPAC1039.10;SPCC364.07;SPCC1672.01;SPAP7G5.02c;SPBC8E4.03;SPAC25G10.05c;SPCC70.03c;SPAC24C9.12c;SPBC30D10.16;SPAC9E9.03;SPBC1773.14;SPAC977.12;SPAC1039.06;SPAC13G6.06c;SPCC1827.06c;SPBC56F2.09c;SPAC17A5.13;SPBC428.11;		GO:1901605;	alpha-amino acid metabolic process
GO Biological Process	GO:0044724;	single-organism carbohydrate catabolic process	Enriched	6.71140939597315 (10/149)	1.10981308411215 (57/5136)	-2.78621	SPBC354.12;SPAC3C7.05c;SPCC13B11.01;SPBC19C2.07;SPAC26F1.06;SPBC660.07;SPBC14F5.04c;SPCC191.11;SPAC12B10.16c;SPCC1223.03c;	GO:0019752;	carboxylic acid metabolic process	Enriched	15.3179190751445 (53/346)	6.07476635514019 (312/5136)	-6.98598	SPBC3E7.16c;SPAC23H4.06;SPBC11B10.02c;SPAPB1E7.07;SPCC1235.02;SPAC922.06;SPAC27D7.06;SPAC144.03;SPBC1539.06;SPBC660.16;SPBC725.14;SPBC1773.17c;SPBC8D2.15;SPBC24C6.04;SPBC19F5.04;SPBC1711.13;SPBC839.16;SPAC19D5.07;SPAC821.11;SPAC10F6.01c;SPAC26F1.13c;SPBC1703.08c;SPAP7G5.04c;SPAC1039.10;SPAC1687.21;SPCC364.07;SPBC646.03;SPCC1672.01;SPAP7G5.02c;SPBC8E4.03;SPBC1709.02c;SPAC25G10.05c;SPBC25H2.02;SPBC…		GO:0019752;	carboxylic acid metabolic process	Enriched	15.3179190751445 (53/346)	6.07476635514019 (312/5136)	-6.98598	SPBC3E7.16c;SPAC23H4.06;SPBC11B10.02c;SPAPB1E7.07;SPCC1235.02;SPAC922.06;SPAC27D7.06;SPAC144.03;SPBC1539.06;SPBC660.16;SPBC725.14;SPBC1773.17c;SPBC8D2.15;SPBC24C6.04;SPBC19F5.04;SPBC1711.13;SPBC839.16;SPAC19D5.07;SPAC821.11;SPAC10F6.01c;SPAC26F1.13c;SPBC1703.08c;SPAP7G5.04c;SPAC1039.10;SPAC1687.21;SPCC364.07;SPBC646.03;SPCC1672.01;SPAP7G5.02c;SPBC8E4.03;SPBC1709.02c;SPAC25G10.05c;SPBC25H2.02;SPBC…		GO:0019752;	carboxylic acid metabolic process	Enriched	15.3179190751445 (53/346)	6.07476635514019 (312/5136)	-6.98598	SPBC3E7.16c;SPAC23H4.06;SPBC11B10.02c;SPAPB1E7.07;SPCC1235.02;SPAC922.06;SPAC27D7.06;SPAC144.03;SPBC1539.06;SPBC660.16;SPBC725.14;SPBC1773.17c;SPBC8D2.15;SPBC24C6.04;SPBC19F5.04;SPBC1711.13;SPBC839.16;SPAC19D5.07;SPAC821.11;SPAC10F6.01c;SPAC26F1.13c;SPBC1703.08c;SPAP7G5.04c;SPAC1039.10;SPAC1687.21;SPCC364.07;SPBC646.03;SPCC1672.01;SPAP7G5.02c;SPBC8E4.03;SPBC1709.02c;SPAC25G10.05c;SPBC25H2.02;SPBC…		GO:0019752;	carboxylic acid metabolic process	Enriched	15.3179190751445 (53/346)	6.07476635514019 (312/5136)	-6.98598	SPBC3E7.16c;SPAC23H4.06;SPBC11B10.02c;SPAPB1E7.07;SPCC1235.02;SPAC922.06;SPAC27D7.06;SPAC144.03;SPBC1539.06;SPBC660.16;SPBC725.14;SPBC1773.17c;SPBC8D2.15;SPBC24C6.04;SPBC19F5.04;SPBC1711.13;SPBC839.16;SPAC19D5.07;SPAC821.11;SPAC10F6.01c;SPAC26F1.13c;SPBC1703.08c;SPAP7G5.04c;SPAC1039.10;SPAC1687.21;SPCC364.07;SPBC646.03;SPCC1672.01;SPAP7G5.02c;SPBC8E4.03;SPBC1709.02c;SPAC25G10.05c;SPBC25H2.02;SPBC…		GO:0019752;	carboxylic acid metabolic process	Enriched	15.3179190751445 (53/346)	6.07476635514019 (312/5136)	-6.98598	SPBC3E7.16c;SPAC23H4.06;SPBC11B10.02c;SPAPB1E7.07;SPCC1235.02;SPAC922.06;SPAC27D7.06;SPAC144.03;SPBC1539.06;SPBC660.16;SPBC725.14;SPBC1773.17c;SPBC8D2.15;SPBC24C6.04;SPBC19F5.04;SPBC1711.13;SPBC839.16;SPAC19D5.07;SPAC821.11;SPAC10F6.01c;SPAC26F1.13c;SPBC1703.08c;SPAP7G5.04c;SPAC1039.10;SPAC1687.21;SPCC364.07;SPBC646.03;SPCC1672.01;SPAP7G5.02c;SPBC8E4.03;SPBC1709.02c;SPAC25G10.05c;SPBC25H2.02;SPBC…		GO:0019752;	carboxylic acid metabolic process
GO Biological Process	GO:0019320;	hexose catabolic process	Enriched	4.02684563758389 (6/149)	0.447819314641745 (23/5136)	-1.94628	SPBC354.12;SPCC13B11.01;SPBC19C2.07;SPAC26F1.06;SPBC14F5.04c;SPAC12B10.16c;	GO:0043436;	oxoacid metabolic process	Enriched	15.606936416185 (54/346)	6.23052959501558 (320/5136)	-6.98598	SPBC3E7.16c;SPAC23H4.06;SPBC11B10.02c;SPAPB1E7.07;SPCC1235.02;SPAC922.06;SPAC27D7.06;SPAC144.03;SPBC1539.06;SPBC660.16;SPBC725.14;SPBC1773.17c;SPBC8D2.15;SPBC24C6.04;SPBC19F5.04;SPBC1711.13;SPBC839.16;SPAC19D5.07;SPAC821.11;SPAC10F6.01c;SPAC26F1.13c;SPBC1703.08c;SPAP7G5.04c;SPAC1039.10;SPAC1687.21;SPAC2F3.11;SPCC364.07;SPBC646.03;SPCC1672.01;SPAP7G5.02c;SPBC8E4.03;SPBC1709.02c;SPAC25G10.05c;SPBC2…		GO:0043436;	oxoacid metabolic process	Enriched	15.606936416185 (54/346)	6.23052959501558 (320/5136)	-6.98598	SPBC3E7.16c;SPAC23H4.06;SPBC11B10.02c;SPAPB1E7.07;SPCC1235.02;SPAC922.06;SPAC27D7.06;SPAC144.03;SPBC1539.06;SPBC660.16;SPBC725.14;SPBC1773.17c;SPBC8D2.15;SPBC24C6.04;SPBC19F5.04;SPBC1711.13;SPBC839.16;SPAC19D5.07;SPAC821.11;SPAC10F6.01c;SPAC26F1.13c;SPBC1703.08c;SPAP7G5.04c;SPAC1039.10;SPAC1687.21;SPAC2F3.11;SPCC364.07;SPBC646.03;SPCC1672.01;SPAP7G5.02c;SPBC8E4.03;SPBC1709.02c;SPAC25G10.05c;SPBC2…		GO:0043436;	oxoacid metabolic process	Enriched	15.606936416185 (54/346)	6.23052959501558 (320/5136)	-6.98598	SPBC3E7.16c;SPAC23H4.06;SPBC11B10.02c;SPAPB1E7.07;SPCC1235.02;SPAC922.06;SPAC27D7.06;SPAC144.03;SPBC1539.06;SPBC660.16;SPBC725.14;SPBC1773.17c;SPBC8D2.15;SPBC24C6.04;SPBC19F5.04;SPBC1711.13;SPBC839.16;SPAC19D5.07;SPAC821.11;SPAC10F6.01c;SPAC26F1.13c;SPBC1703.08c;SPAP7G5.04c;SPAC1039.10;SPAC1687.21;SPAC2F3.11;SPCC364.07;SPBC646.03;SPCC1672.01;SPAP7G5.02c;SPBC8E4.03;SPBC1709.02c;SPAC25G10.05c;SPBC2…		GO:0043436;	oxoacid metabolic process	Enriched	15.606936416185 (54/346)	6.23052959501558 (320/5136)	-6.98598	SPBC3E7.16c;SPAC23H4.06;SPBC11B10.02c;SPAPB1E7.07;SPCC1235.02;SPAC922.06;SPAC27D7.06;SPAC144.03;SPBC1539.06;SPBC660.16;SPBC725.14;SPBC1773.17c;SPBC8D2.15;SPBC24C6.04;SPBC19F5.04;SPBC1711.13;SPBC839.16;SPAC19D5.07;SPAC821.11;SPAC10F6.01c;SPAC26F1.13c;SPBC1703.08c;SPAP7G5.04c;SPAC1039.10;SPAC1687.21;SPAC2F3.11;SPCC364.07;SPBC646.03;SPCC1672.01;SPAP7G5.02c;SPBC8E4.03;SPBC1709.02c;SPAC25G10.05c;SPBC2…		GO:0043436;	oxoacid metabolic process	Enriched	15.606936416185 (54/346)	6.23052959501558 (320/5136)	-6.98598	SPBC3E7.16c;SPAC23H4.06;SPBC11B10.02c;SPAPB1E7.07;SPCC1235.02;SPAC922.06;SPAC27D7.06;SPAC144.03;SPBC1539.06;SPBC660.16;SPBC725.14;SPBC1773.17c;SPBC8D2.15;SPBC24C6.04;SPBC19F5.04;SPBC1711.13;SPBC839.16;SPAC19D5.07;SPAC821.11;SPAC10F6.01c;SPAC26F1.13c;SPBC1703.08c;SPAP7G5.04c;SPAC1039.10;SPAC1687.21;SPAC2F3.11;SPCC364.07;SPBC646.03;SPCC1672.01;SPAP7G5.02c;SPBC8E4.03;SPBC1709.02c;SPAC25G10.05c;SPBC2…		GO:0043436;	oxoacid metabolic process
GO analysis of proteins showing decreased expression (mug174Δ/WT_logFC <-0.6)
Category_Name	External_ID	Description	Over_represented/under_represented	List_Frequency	Background_Frequency	Log10(P)	Genes_In_Common/Interacting_Gene_Pair
GO Biological Process	GO:1901605;	alpha-amino acid metabolic process	Enriched	8.95953757225434 (31/346)	2.99844236760125 (154/5136)	-4.93792	SPBC3E7.16c;SPAC23H4.06;SPBC11B10.02c;SPAPB1E7.07;SPBC725.14;SPBC24C6.04;SPBC19F5.04;SPBC1711.13;SPBC839.16;SPAC19D5.07;SPAC821.11;SPBC1703.08c;SPAP7G5.04c;SPAC1039.10;SPCC364.07;SPCC1672.01;SPAP7G5.02c;SPBC8E4.03;SPAC25G10.05c;SPCC70.03c;SPAC24C9.12c;SPBC30D10.16;SPAC9E9.03;SPBC1773.14;SPAC977.12;SPAC1039.06;SPAC13G6.06c;SPCC1827.06c;SPBC56F2.09c;SPAC17A5.13;SPBC428.11;
GO Biological Process	GO:0019752;	carboxylic acid metabolic process	Enriched	15.3179190751445 (53/346)	6.07476635514019 (312/5136)	-6.98598	SPBC3E7.16c;SPAC23H4.06;SPBC11B10.02c;SPAPB1E7.07;SPCC1235.02;SPAC922.06;SPAC27D7.06;SPAC144.03;SPBC1539.06;SPBC660.16;SPBC725.14;SPBC1773.17c;SPBC8D2.15;SPBC24C6.04;SPBC19F5.04;SPBC1711.13;SPBC839.16;SPAC19D5.07;SPAC821.11;SPAC10F6.01c;SPAC26F1.13c;SPBC1703.08c;SPAP7G5.04c;SPAC1039.10;SPAC1687.21;SPCC364.07;SPBC646.03;SPCC1672.01;SPAP7G5.02c;SPBC8E4.03;SPBC1709.02c;SPAC25G10.05c;SPBC25H2.02;SPBC…
GO Biological Process	GO:0043436;	oxoacid metabolic process	Enriched	15.606936416185 (54/346)	6.23052959501558 (320/5136)	-6.98598	SPBC3E7.16c;SPAC23H4.06;SPBC11B10.02c;SPAPB1E7.07;SPCC1235.02;SPAC922.06;SPAC27D7.06;SPAC144.03;SPBC1539.06;SPBC660.16;SPBC725.14;SPBC1773.17c;SPBC8D2.15;SPBC24C6.04;SPBC19F5.04;SPBC1711.13;SPBC839.16;SPAC19D5.07;SPAC821.11;SPAC10F6.01c;SPAC26F1.13c;SPBC1703.08c;SPAP7G5.04c;SPAC1039.10;SPAC1687.21;SPAC2F3.11;SPCC364.07;SPBC646.03;SPCC1672.01;SPAP7G5.02c;SPBC8E4.03;SPBC1709.02c;SPAC25G10.05c;SPBC2…
GO Biological Process	GO:0044281;	small molecule metabolic process	Enriched	26.3005780346821 (91/346)	12.0716510903427 (620/5136)	-9.74147	SPBC3E7.16c;SPCC1672.03c;SPBC14F5.13c;SPAC23H4.06;SPBC11B10.02c;SPAC1687.12c;SPBC4B4.01c;SPAPB1E7.07;SPCC1235.02;SPAC222.08c;SPBC14C8.15;SPAC922.06;SPAC27D7.06;SPBC1347.09;SPAC144.03;SPBC1539.06;SPAC1B3.01c;SPBC660.16;SPAC23C11.04c;SPBC725.14;SPBC337.15c;SPBC1773.17c;SPBC8D2.15;SPBC24C6.04;SPBC19F5.04;SPBC1711.13;SPBPB2B2.06c;SPAC1093.02;SPBC839.16;SPAC13G7.05;SPAC19D5.07;SPBC23E6.06c;SPAC821.11;…
GO Biological Process	GO:1901564;	organonitrogen compound metabolic process	Enriched	23.4104046242775 (81/346)	10.1246105919003 (520/5136)	-9.74147	SPBC3E7.16c;SPCC1672.03c;SPBC14F5.13c;SPAC23H4.06;SPBC11B10.02c;SPAC2E1P3.04;SPBC4B4.01c;SPAC19G12.03;SPAPB1E7.07;SPCC1235.02;SPAC222.08c;SPAC24B11.13;SPAC144.03;SPAC1B3.01c;SPBC660.16;SPBC725.14;SPBC24C6.04;SPBC19F5.04;SPBC1711.13;SPBPB2B2.06c;SPAC1093.02;SPBC839.16;SPAC19D5.07;SPBC23E6.06c;SPAC821.11;SPAC10F6.01c;SPAC26F1.13c;SPAC4C5.01;SPAC23G3.03;SPAC4D7.06c;SPBC1703.08c;SPAP7G5.04c;SPAC1039.…
[truncated: 4,375 more columns]

## Sheet: Table S10 
Table S10. Overlap of differentially expressed genes and proteins.
Overlap of upregulated genes and proteins
Protein name	Gene name	Gene ID	Description
O6010+B2:B291	pgk1	SPBC14F5.04c	Phosphoglycerate kinase (EC 2.7.2.3)
O13666	erg32	SPBC27B12.03c	Delta(7)-sterol 5(6)-desaturase erg32 (EC 1.14.19.20) (C-5 sterol desaturase erg32) (Ergosterol Delta(5,6) desaturase erg32) (Ergosterol biosynthetic protein 32) (Sterol-C5-desaturase erg32)
Q10368	SPAC22E12.18	SPAC22E12.18	Uncharacterized protein C22E12.18
O43125	csh3	SPBC119.05c	Protein csh3
Q10356	hsp3106	SPAC22E12.03c	Glutathione-independent glyoxalase DJ-1 (EC 4.2.1.130) (Heat shock protein 31 homolog 6) (Protein DJ-1 homolog)
Q10066	aru1	SPAC3H1.07	Arginase (EC 3.5.3.1)
O74982	cid2	SPCC338.04	Protein MIX23 (Caffeine-induced death protein 2)
O13990	bgl2	SPAC26H5.08c	Glucan 1,3-beta-glucosidase (EC 3.2.1.58) (Exo-1,3-beta-glucanase)
Q9USJ1	tum1	SPCC4B3.01	Probable 3-mercaptopyruvate sulfurtransferase (MST) (EC 2.8.1.2)
O74750	yea4	SPBC1734.09	UDP-N-acetylglucosamine transporter yea4
Q9Y7K1	SPBC216.04c	SPBC216.04c	Uncharacterized protein C216.04c
O13982	SPAC25H1.08c	SPAC25H1.08c	Uncharacterized WD repeat-containing protein C25H1.08c
O14124	SPAC3A11.10c	SPAC3A11.10c	Uncharacterized dipeptidase C3A11.10c (EC 3.4.13.19)
Q9P378	gas1	SPAC19B12.02c	1,3-beta-glucanosyltransferase gas1 (EC 2.4.1.-)
Q9UTS0	psp3	SPAC1006.01	Subtilase-type proteinase psp3 (EC 3.4.21.-)
O13848	SPAC19G12.09	SPAC19G12.09	NAD/NADP-dependent indole-3-acetaldehyde reductase (EC 1.1.1.190) (EC 1.1.1.191) (AKR3C2)
O74959	SPCC736.13	SPCC736.13	Uncharacterized oxidoreductase C736.13 (EC 1.-.-.-)
Q9C0Y6	SPAPB24D3.08c	SPAPB24D3.08c	Zinc-type alcohol dehydrogenase-like protein PB24D3.08c (EC 1.-.-.-)
O94440	SPAC637.03	SPAC637.03	Uncharacterized protein C637.03
O94564	SPBC1773.06c	SPBC1773.06c	Zinc-type alcohol dehydrogenase-like protein C1773.06c (EC 1.-.-.-)
Q9UTI1	SPAC15E1.10 SPAP7G5.01	SPAC15E1.10	Silencing boundary-establishment protein FUB1-like protein (Proteasome inhibitor PI31-like protein SPAC15E1.10)
O59827	gst2	SPCC965.07c	Glutathione S-transferase 2 (EC 2.5.1.18) (GST-II)
Q10216	SPAC4H3.08	SPAC4H3.08	Uncharacterized oxidoreductase C4H3.08 (EC 1.-.-.-)
P40903	isp6	SPAC4A8.04	Sexual differentiation process putative subtilase-type proteinase isp6 (EC 3.4.21.-)
O14131	mug191 S	SPAC3C7.05c	Meiotically up-regulated gene 191 protein
Q9UT63	SPAC513.02	SPAC513.02	Probable phosphatase SPAC513.02 (EC 3.1.3.-)
A9ZLL8	lsd90	SPBC16E9.16c	Protein lsd90 (90kDa large and small daughter protein)
Q96WU9	SPCPB16A4.06c	SPCPB16A4.06c	Uncharacterized protein PB16A4.06c
Overlap of downregulated genes and proteins
O14059	SPCC1672.01	SPCC16A2:B8572.01	Probable histidinol-phosphatase (HolPase) (EC 3.1.3.15)
P40383	exo2	SPAC17A5.14	5'-3' exoribonuclease 1 (EC 3.1.13.-) (Exonuclease 2) (Exonuclease II) (Exo II) (p140)
O13880	vht1	SPAC1B3.16c	Vitamin H transporter 1 (H(+)/biotin symporter vht1)
Q9C0V1	amt1	SPCPB1C11.01	Ammonium transporter 1
Q10248	SPAC4G9.20c	SPAC4G9.20c	Uncharacterized mitochondrial carrier C4G9.20c
O43004	rpl1603	SPBC2G2.05	Large ribosomal subunit protein uL13C (60S ribosomal protein L16-C)
O14274	dtd1	SPAC8C9.05	D-aminoacyl-tRNA deacylase (DTD) (EC 3.1.1.96) (Gly-tRNA(Ala) deacylase)
O60163	SPBC19F5.04	SPBC19F5.04	Probable aspartokinase (EC 2.7.2.4) (Aspartate kinase)
Q9P6J8	SPBC1683.02	SPBC1683.02	Uncharacterized deaminase C1683.02 (EC 3.5.4.-)
P79081	ats1	SPAC1002.07c	N-acetyltransferase ats1 (EC 2.3.1.-)
Q9P7T0	sib2	SPAC23G3.03	L-ornithine N(5)-monooxygenase (OMO) (EC 1.14.13.196) (L-ornithine N(5)-oxygenase)
Q9UT55	SPAC806.04c	SPAC806.04c	Damage-control phosphatase SPAC806.04c (EC 3.1.3.-) (Sugar phosphate phosphatase SPAC806.04c)
B5BP46	SPBC460.02c	SPBC460.02c	Putative glutathione S-transferase C460.02c (EC 2.5.1.18)
P87171	SPBC3D6.06c	SPBC3D6.06c	Ribose-phosphate pyrophosphokinase 5 (EC 2.7.6.1) (Phosphoribosyl pyrophosphate synthase 5)
O94403	SPCC126.11c	SPCC126.11c	Uncharacterized RNA-binding protein C126.11c
O13648	rmt3	SPBC8D2.10c	Ribosomal protein arginine N-methyltransferase rmt3 (EC 2.1.1.-)
Q9Y6Z9	sou1	SPAC8E11.10	Sorbose reductase sou1 (EC 1.1.1.289) (Sorbitol utilization protein sou1)
P25457	rpl702	SPAC3H5.07	Large ribosomal subunit protein uL30B (60S ribosomal protein L7-B)
Q9UTH2	etf2	SPAC1805.02c	Probable electron transfer flavoprotein subunit beta (Beta-ETF)
O74322	rps1202	SPBC1685.02c	Small ribosomal subunit protein eS12B (40S ribosomal protein S12-B)
O94547	srk1	SPCC1322.08	Serine/threonine-protein kinase srk1 (EC 2.7.11.1) (Sty1-regulated kinase 1)
Q10277	msa1	SPAC13G7.13c	Multicopy suppressor of sporulation protein msa1
O14142	sym1	SPAC3G6.05	Protein sym1
O42887	SPBC8E4.03	SPBC8E4.03	Putative agmatinase 2 (EC 3.5.3.11) (Agmatine ureohydrolase 2) (AUH 2)
Q9UUB1	rib4	SPBC409.13	6,7-dimethyl-8-ribityllumazine synthase (DMRL synthase) (LS) (Lumazine synthase) (EC 2.5.1.78) (Riboflavin synthase beta chain)
Q09910	SPAC30D11.11	SPAC30D11.11	Uncharacterized protein C30D11.11
P36605	his3	SPBC11B10.02c	Histidinol-phosphate aminotransferase (EC 2.6.1.9) (Imidazole acetol-phosphate transaminase)
Q9US43	urg2	SPAC1002.17c	Putative uracil phosphoribosyltransferase urg2 (UPRTase urg2) (EC 2.4.2.9) (UMP pyrophosphorylase urg2)
Q09669	adh4	SPAC5H10.06c	Alcohol dehydrogenase 4 (EC 1.1.1.1) (Alcohol dehydrogenase IV)
O74427	urk1	SPCC162.11c	Uridine kinase (EC 2.7.1.48) (Uridine monophosphokinase)
Q9UT33	dph3	SPAC8F11.02c	Diphthamide biosynthesis protein 3
P78812	SPBC660.16	SPBC660.16	6-phosphogluconate dehydrogenase, decarboxylating (EC 1.1.1.44)
P50537	mae1	SPAPB8E5.03	Malic acid transport protein (Malate permease)
O74985	nat1	SPCC338.07c	N-terminal acetyltransferase A complex subunit nat1 (NatA complex subunit nat1)
Q10280	gaf1	SPCC1902.01	Transcription factor gaf1 (Gaf-1)
Q8WZJ7	SPBC839.16	SPBC839.16	C-1-tetrahydrofolate synthase, cytoplasmic (C1-THF synthase) [Includes: Methylenetetrahydrofolate dehydrogenase (EC 1.5.1.5); Methenyltetrahydrofolate cyclohydrolase (EC 3.5.4.9); Formyltetrahydrofolate synthetase (EC 6.3.4.3)]
O94413	SPCC1620.06c	SPCC1620.06c	Ribose-phosphate pyrophosphokinase 2 (EC 2.7.6.1) (Phosphoribosyl pyrophosphate synthase 2)
O14289	leu2	SPAC9E9.03	3-isopropylmalate dehydratase (EC 4.2.1.33) (Alpha-IPM isomerase) (IPMI) (Isopropylmalate isomerase)
O14369	sce3	SPBC18H10.04c	Probable RNA-binding protein sce3
O13867	SPAC1B3.01c	SPAC1B3.01c	Uracil phosphoribosyltransferase 1 (UPRTase 1) (EC 2.4.2.9) (UMP pyrophosphorylase 1)
P78798	pex7	SPAC17D4.01	Peroxisomal targeting signal 2 receptor (PTS2 receptor) (Peroxin-7)
Q09785	gcv2	SPAC13G6.06c	Putative glycine dehydrogenase (decarboxylating), mitochondrial (EC 1.4.4.2) (Glycine cleavage system P protein) (Glycine decarboxylase) (Glycine dehydrogenase (aminomethyl-transferring))
O59778	bio2	SPCC1235.02	Biotin synthase (EC 2.8.1.6)
Q9Y7X4	SPBC365.16	SPBC365.16	Uncharacterized membrane protein C365.16
O74524	SPCC70.03c	SPCC70.03c	Probable proline dehydrogenase, mitochondrial (EC 1.5.5.2) (Probable proline oxidase)
O42842	apt1	SPAC23A1.03	Adenine phosphoribosyltransferase (APRT) (EC 2.4.2.7)
O74895	rpl15	SPCC576.11	Large ribosomal subunit protein eL15A (60S ribosomal protein L15-A) (SP-L12)
P40900	isp4	SPBC29B5.02c	Sexual differentiation process protein isp4
O94709	SPCC1259.09c	SPCC1259.09c	Probable pyruvate dehydrogenase protein X component, mitochondrial (Dihydrolipoamide dehydrogenase-binding protein of pyruvate dehydrogenase complex)
O60119	scs2	SPBC16G5.05c	Vesicle-associated membrane protein-associated protein scs2 (VAMP-associated protein scs2) (VAP homolog 1)
Q02787	ade2	SPAC144.03	Adenylosuccinate synthetase (AMPSase) (AdSS) (EC 6.3.4.4) (IMP--aspartate ligase)
Q9C102	glt1	SPAPB1E7.07	Glutamate synthase [NADH] (EC 1.4.1.14) (Glutamine-oxoglutarate aminotransferase) (GOGAT)
P20772	ade1	SPBC405.01	Bifunctional purine biosynthetic protein ADE1 [Includes: Phosphoribosylamine--glycine ligase (EC 6.3.4.13) (Glycinamide ribonucleotide synthetase) (GAR synthetase) (GARS) (Phosphoribosylglycinamide synthetase); Phosphoribosylformylglycinamidine cyclo-ligase (EC 6.3.3.1) (AIR synthase) (AIR synthetase) (AIRS) (Phosphoribosyl-aminoimidazole synthetase)]
Q9Y7X5	uge1	SPBC365.14c	UDP-glucose 4-epimerase uge1 (EC 5.1.3.2) (Galactowaldenase)
O59812	gcd1	SPCC794.01c	Glucose-6-phosphate 1-dehydrogenase gcd1 (G6PD) (EC 1.1.1.49)
Q9US39	SPAC1039.02	SPAC1039.02	Uncharacterized protein C1039.02
Q10346	SPAC1F12.04c	SPAC1F12.04c	Uncharacterized protein C1F12.04c
Q09179	gln1	SPAC23H4.06	Glutamine synthetase (GS) (EC 6.3.1.2) (Glutamate--ammonia ligase)
O74836	rpl101	SPCC1183.08c	Large ribosomal subunit protein uL1B (60S ribosomal protein L1-B) (L10a)
P36627	byr3	SPAC13D6.02c	Cellular nucleic acid-binding protein homolog
O94686	rpl4302	SPBC83.02c	Large ribosomal subunit protein eL43B (60S ribosomal protein L43-B) (L37B)
O13972	SPAC24C9.12c	SPAC24C9.12c	Probable serine hydroxymethyltransferase, cytosolic (SHMT) (EC 2.1.2.1) (Glycine hydroxymethyltransferase) (Serine methylase)
Q9P7T6	SPAC694.04c	SPAC694.04c	MYG1 protein C694.04c
Q9HDU6	SPBPB2B2.09c	SPBPB2B2.09c	Probable 2-dehydropantoate 2-reductase (EC 1.1.1.169) (Ketopantoate reductase) (KPA reductase) (KPR)
O13774	SPAC17A5.13	SPAC17A5.13	GTP cyclohydrolase 1 (EC 3.5.4.16) (GTP cyclohydrolase I) (GTP-CH-I)
Q10330	rpl2501	SPBC106.18	Large ribosomal subunit protein uL23A (60S ribosomal protein L25-A)
P40373	his1	SPAC25G10.05c	ATP phosphoribosyltransferase (ATP-PRT) (ATP-PRTase) (EC 2.4.2.17)
P54874	hcs1	SPAC4F8.14c	Hydroxymethylglutaryl-CoA synthase (HMG-CoA synthase) (EC 2.3.3.10) (3-hydroxy-3-methylglutaryl coenzyme A synthase)
O74766	SPBC24C6.04	SPBC24C6.04	Probable delta-1-pyrroline-5-carboxylate dehydrogenase (P5C dehydrogenase) (EC 1.2.1.88) (L-glutamate gamma-semialdehyde dehydrogenase)
Q9UTI2	grx2	SPAC15E1.09	Glutaredoxin-2
Q09899	hem3	SPAC24B11.13	Porphobilinogen deaminase (PBG) (EC 2.5.1.61) (Hydroxymethylbilane synthase) (HMBS) (Pre-uroporphyrinogen synthase)
P05734	rpl1901	SPBC56F2.02	Large ribosomal subunit protein eL19A (60S ribosomal protein L19-A) (SP-L15)
O94619	adn2	SPBC1289.10c	Adhesion defective protein 2 (LisH domain-containing protein adn2)
P05764	rps21	SPBC18E5.06	Small ribosomal subunit protein eS21 (40S ribosomal protein S21) (S28)
O75005	vas2	SPBC1709.02c	Valine--tRNA ligase (EC 6.1.1.9) (Valyl-tRNA synthetase) (ValRS)
P40372	rpl301	SPAC17A5.03	Large ribosomal subunit protein uL3A (60S ribosomal protein L3-A) (SP-L1)
O13326	met17	SPBC428.11	Homocysteine synthase (EC 2.5.1.49) (O-acetylhomoserine sulfhydrylase) (OAH SHL) (OAH sulfhydrylase)
Q9P6N2	ptf1	SPAC823.14	Pdp3-interacting factor 1 (EC 3.1.3.50)
Q9UT09	aro4	SPAP8A3.07c	Phospho-2-dehydro-3-deoxyheptonate aldolase, tyrosine-inhibited (EC 2.5.1.54) (3-deoxy-D-arabino-heptulosonate 7-phosphate synthase) (DAHP synthase) (Phospho-2-keto-3-deoxyheptonate aldolase)
Q9USG6	rpl35A01	SPCP31B10.08c	Large ribosomal subunit protein eL33B (60S ribosomal protein L33-B) (L37B)
Q1K9C2	sir1	SPAC10F6.01c	Sulfite reductase [NADPH] subunit beta (EC 1.8.1.2)
O14363	rpl102	SPBC30D10.18c	Large ribosomal subunit protein uL1A (60S ribosomal protein L1-A) (L10a)
O59736	leu3	SPBC3E7.16c	2-isopropylmalate synthase (EC 2.3.3.13) (Alpha-IPM synthase) (Alpha-isopropylmalate synthase)
O94606	jmj4	SPCC622.19	JmjC domain-containing protein 4 (Jumonji domain-containing protein 4) (Meiotically up-regulated gene 149 protein)
O13672	rpl8	SPBC29A3.04	Large ribosomal subunit protein eL8 (60S ribosomal protein L8) (L4) (L7A)
P87228	SPCC364.07	SPCC364.07	Putative D-3-phosphoglycerate dehydrogenase (3-PGDH) (EC 1.1.1.95) (2-oxoglutarate reductase) (EC 1.1.1.399)
Q9Y7Z5	tts1	SPBC1539.04	Tetra-spanning protein 1
Q9P777	his2	SPBC1711.13	Histidinol dehydrogenase (HDH) (EC 1.1.1.23)
Q9HFF4	ppk1	SPAC110.01	Serine/threonine-protein kinase ppk1 (EC 2.7.11.1)
Q9UTS7	SPAC977.12	SPAC977.12	Probable L-asparaginase 2 (EC 3.5.1.1) (L-asparagine amidohydrolase 2)
Q10490	lrs1	SPAC26F1.13c	Putative leucine--tRNA ligase, cytoplasmic (EC 6.1.1.4) (Leucyl-tRNA synthetase) (LeuRS)
Q9UT27	pvg1	SPAC8F11.10c	Pyruvyl transferase 1 (EC 2.-.-.-) (Pyruvylated Gal-beta-1,3-epitope synthesis protein 1) (PvGal synthesis protein 1)
O74329	rps29	SPBC1685.09	Small ribosomal subunit protein uS14 (40S ribosomal protein S29)
Q9P7G9	met14	SPAC1782.11	Adenylyl-sulfate kinase (EC 2.7.1.25) (ATP adenosine-5'-phosphosulfate 3'-phosphotransferase) (Adenosine-5'-phosphosulfate kinase) (APS kinase)

[truncated: 3 more sheets: Table S11 , Table S12, Table S13 ]
